# Supplementary material for: Impact of Facial Conformation on Canine Health: Brachycephalic Obstructive Airway Syndrome
Source: PLoS One. 2015 Oct 28;10(10):e0137496. doi: 10.1371/journal.pone.0137496 (PMC4624979; doi:10.1371/journal.pone.0137496)
Supplement: S1 Dataset — (XLSX) [file pone.0137496.s004.xlsx]

## Sheet: boasdata
ID	BOAS	Age	Breed	KC	SEX	NEUTER	WEIGHT	BCS	CFR	MUZZLELENGTH	CRANIALLENGTH	CRANIALWIDTH	LOWERJAWWIDTH	PC1	PC2	NECKLENGTH	NECKGIRTH	NARESRATIO
1	0	6.02	SHIH TZU	Utility	Female	Neutered	13.5	5	0.2	2.2	10.8	16.1	11	-0.58	0.92	14	28.5	0.45
2	0	0.73	CROSS BREED	999	Male	Neutered	24	5	0.77	10	13	17	8	0.45	-1.84	25	40	0.99
3	0	5.68	DOGUE DE BORDEAUX	Working	Female	Neutered	66	7	0.32	6	19	24	10	2.06	0.01	20	55	0.3
4	0	5.1	BOXER	Working	Female	Neutered	45	5	0.29	4	14	17	11.5	0.8	-0.85	28	40.5	0.55
5	0	4.26	ST BERNARD	Working	Male	Entire	73.8	6	0.41	8.2	20	24.5	10.8	2.62	0	18.5	66.5	0.57
6	1	5.29	PUG	Toy	Female	Neutered	7	4	0.04	0.5	13	14	8	-0.74	0.4	12	33	0.16
7	0	6.69	DACHSHUND, MINIATURE WIRE HAIRED	Hound	Male	Neutered	8.2	5	0.63	7.5	12	14.5	7.5	-0.98	0.4	12.5	30.5	0.93
8	0	1.59	BASSET HOUND	Hound	Male	Neutered	23	6	0.56	10	18	17	11.5	0.64	0.76	24	49	1.1
9	0	1.84	BOXER	Working	Male	Neutered	24.8	4	0.27	4.5	16.5	18.5	10.5	0.92	-0.07	23.5	41	0.5
10	0	13.04	STAFFORDSHIRE BULL TERRIER	Terrier	Female	Neutered	20	8	0.41	6	14.5	17.5	7	-0.05	-0.09	15	40.2	0.88
11	0	10.09	CROSS BREED	999	Female	Neutered	33.5	6	0.55	9.5	17.2	19.5	7	0.8	-1.06	19.5	47.5	1.01
12	0	9.18	GERMAN SHEPHERD DOG	Pastoral	Male	Neutered	47.5	5	0.68	12.5	18.5	20.5	9	1.81	-1.91	23.5	53	0.89
13	0	9.96	BICHON FRISE	Toy	Male	Neutered	9	7	0.48	5.5	11.5	13.5	4.5	-1.15	-0.22	7.8	29.5	0.8
14	0	11	COCKER SPANIEL	Gundog	Male	Neutered	13.65	5	0.6	8.7	14.5	14	5.5	-0.12	-0.73	17.3	32.5	0.53
15	1	5.06	PUG	Toy	Male	Entire	8.7	6	0.05	0.7	13.5	15.5	8.5	-0.51	0.83	13.5	39	0.15
16	1	5.06	PUG	Toy	Female	Entire	10	7	0.08	0.8	9.5	15.5	7.5	-0.28	0.51	17.5	44.5	0.15
17	1	2.56	BULLDOG	Utility	Female	Entire	19.8	6	0.21	3.5	17	17	8.5	0.67	0.47	25	42.5	0.22
18	0	7.17	BORDER COLLIE	Pastoral	Male	Neutered	29	7	0.78	10.5	13.5	11.5	6.5	0.71	-1.71	26	43	1.03
19	0	5.63	ROTTWEILER	Working	Female	Entire	47.6	7	0.45	8.5	19	10	22	2.1	3.15	25	56	0.62
20	0	11.05	LABRADOR RETRIEVER	Gundog	Male	Entire	29.8	5	0.58	11.5	20	20.8	9	1.14	-0.81	26	45	1.1
21	0	11.75	LABRADOR RETRIEVER	Gundog	Male	Entire	32.9	5	0.61	9.5	15.5	19.5	12.5	1.05	0.72	28	47	0.77
22	0	9.58	CROSS BREED	999	Female	Neutered	20.7	5.5	0.61	7.5	12.3	17.5	5	-0.09	-1.9	22	38.5	0.82
23	0	7.25	DOBERMAN PINSCHER	Working	Female	Neutered	26.4	4	0.69	9	13	16	5.5	0.99	-2.7	33	35.5	0.99
24	0	7.55	DALMATIAN	Utility	Male	Neutered	32.6	6	0.65	12	18.5	19	15.5	0.98	0.48	21	46.5	0.89
25	0	7.49	POODLE, STANDARD	Utility	Male	Neutered	32	5	0.64	11.5	18	19	5	0.97	-2.98	30.5	41.5	1.11
26	0	4.62	GOLDEN RETRIEVER	Gundog	Male	Entire	39.5	6	0.52	10	19.2	22.5	14.2	1.39	0.73	20.5	52.3	0.75
27	0	7.84	BEAGLE	Hound	Female	Neutered	22.8	6	0.61	7.8	12.8	16	7.2	0.15	-1.46	21	40.5	1.16
28	0	7.18	GOLDEN RETRIEVER	Gundog	Male	Neutered	42.5	7	0.63	11	17.5	23	8.5	1.92	-1.04	35	47.5	0.63
29	0	14.68	LABRADOR RETRIEVER	Gundog	Female	Entire	28	6	0.53	8.5	16	20	9	0.67	-0.86	25.3	45	0.66
30	0	6.53	DACHSHUND, MINIATURE SMOOTH HAIRED	Hound	Male	Entire	5.7	5	0.61	6.5	10.7	11.5	4.3	-1.35	-0.3	10.5	25.4	0.96
31	0	0.85	BULLMASTIFF	Working	Male	Entire	44.6	5	0.34	6.5	19.3	23.5	9.5	1.65	-0.8	31	52	0.44
32	1	1.26	BULLDOG	Utility	Male	Entire	23.7	6	0.12	2	16.5	22	17.5	0.9	3.62	15	50	0.32
33	0	2.14	BULLDOG	Utility	Female	Neutered	23.3	7	0.22	2.8	13	18	13.3	0.77	1.69	22.3	42.5	0.36
34	1	4.01	PUG	Toy	Male	Entire	8.1	5	0.03	0.3	10.5	14	5.5	-0.78	0.25	13.5	38	0.18
36	0	4.71	GREAT DANE	Working	Female	Neutered	64.2	6	0.77	14.7	19.2	19	10	1.65	-2.04	27	53	1.01
37	1	4.76	FRENCH BULLDOG	Utility	Female	Entire	9.4	6	0.17	2.2	13.3	16.2	7.9	-0.54	0.78	13	35.4	0.13
38	1	2.55	BULLDOG	Utility	Male	Neutered	28	7	0.16	2.5	16.1	17.5	18.2	1.17	3.15	19	46.8	0.24
39	1	0.51	BOSTON TERRIER	Utility	Male	Entire	7.55	4	0.2	2	10.2	14.5	5.4	-0.79	-0.64	12.5	30.3	0.17
40	0	3.64	DACHSHUND, MINIATURE SMOOTH HAIRED	Hound	Male	Neutered	8.1	5	0.55	5.9	10.7	11.1	4.1	-1.31	-0.74	14.1	22.8	0.68
41	0	1.77	CAIRN TERRIER	Terrier	Male	Neutered	11	5	0.55	6.7	12.1	15.2	5.5	-0.74	-0.19	10.7	34.5	0.86
42	0	12.1	DANDIE DINMONT TERRIER	Terrier	Male	Neutered	10.8	6	0.4	5.5	13.8	16	5.9	-0.53	0.22	14.1	37.2	0.65
43	0	6.54	BLACK RUSSIAN TERRIER	Working	Female	Neutered	47.5	6	0.65	11.4	17.6	22	8.5	1.75	-1.52	26	49.5	1.31
44	0	11.69	SHIH TZU	Utility	Male	Neutered	7	5	0.18	1.7	9.2	13.7	7.6	-0.96	0.26	14.1	27.2	0.74
45	0	3.52	LABRADOR RETRIEVER	Gundog	Male	Neutered	35.7	6	0.68	11.9	17.6	19.9	8.7	1.23	-1.39	29.5	48.5	0.68
46	1	7.41	BOXER	Working	Male	Neutered	36.3	5	0.33	5.7	17.5	19.4	10.3	1.14	-0.5	22	43.1	0.29
47	0	6.04	DOBERMAN PINSCHER	Working	Male	Neutered	42	6	0.55	10.5	19.2	19.5	8.5	1.47	-1.17	26.2	41.2	0.91
48	1	1.08	PUG	Toy	Female	Neutered	9.5	7	0.13	1.7	13.3	15.2	4.9	-0.77	-0.52	15	37	0.17
49	0	9.96	TIBETAN TERRIER	Utility	Female	Entire	9.5	6	0.44	5.4	12.2	14.6	4.4	-0.78	-1.15	13.4	29.1	0.85
50	0	11.84	DACHSHUND, MINIATURE LONG HAIRED	Hound	Female	Neutered	7	5	0.57	5.9	10.4	12.3	3.6	-1.24	-0.59	11.6	22	0.83
51	0	5.8	DACHSHUND, MINIATURE SMOOTH HAIRED	Hound	Female	Neutered	6.5	6	0.54	6.1	11.3	11.9	3.2	-1.21	-0.77	14.6	26.8	0.93
52	0	5.19	WEST HIGHLAND WHITE TERRIER	Terrier	Female	Neutered	8.7	5	0.54	7.1	13.1	13.2	3.7	-0.77	-1.14	16.8	28.7	0.76
53	0	6.29	STAFFORDSHIRE BULL TERRIER	Terrier	Male	Entire	20.05	3.5	0.36	6.9	19	21.2	8.7	0.36	0.3	20.3	43.6	0.65
54	0	4.3	BICHON FRISE	Toy	Male	Neutered	10.8	6	0.42	4.8	11.3	14.1	4.7	-0.8	-1.25	16.3	31.3	0.69
55	0	9.26	COCKER SPANIEL	Gundog	Male	Neutered	18.2	5.5	0.58	9.7	16.6	15.3	6.2	0.01	-0.88	20.6	30.1	0.69
56	0	5.52	GOLDEN RETRIEVER	Gundog	Male	Neutered	37.2	6	0.54	9.3	17.2	20.1	13.6	1.19	1.02	18.2	49.1	0.84
57	0	9.39	LABRADOR RETRIEVER	Gundog	Male	Entire	36.5	5	0.59	10.7	18.2	20.4	6.2	0.88	-0.43	19.7	48.7	0.77
58	0	6.99	DACHSHUND, MINIATURE SMOOTH HAIRED	Hound	Male	Entire	8.3	5.5	0.69	7.8	11.3	14.2	5.4	-0.94	0.02	14.4	26.7	0.87
59	1	8.93	PUG	Toy	Male	Entire	7.75	6.5	0.1	1.2	12.1	15.3	7.4	-0.89	0.78	9.6	34.5	0.19
61	0	2.57	CROSS BREED	999	Female	Entire	8.2	5	0.23	2.6	11.4	14.7	5.6	-1.08	-0.7	12.2	30.4	0.47
62	1	2.03	FRENCH BULLDOG	Utility	Male	Entire	12.15	4	0.21	3.1	14.7	18.5	8.6	-0.17	0.77	14.6	37.2	0.14
63	0	11.1	CROSS BREED	999	Female	Neutered	18.5	6	0.64	8.1	12.7	15.2	6.1	-0.2	-1.16	17.1	37.2	0.69
64	0	9.91	SPRINGER SPANIEL	Gundog	Male	Neutered	32.3	7	0.53	8.2	15.6	19.3	10.3	0.78	0.04	22.3	38.5	0.94
65	0	8.08	COCKER SPANIEL	Gundog	Female	Entire	12	5.5	0.55	7.9	14.3	15.9	5.3	-0.19	-0.54	13.6	34.4	0.66
66	0	5.52	DACHSHUND, MINIATURE SMOOTH HAIRED	Hound	Female	Neutered	5.6	5	0.7	6.4	9.1	11.1	5.6	-1.37	-0.36	14.1	25.7	0.89
67	1	6.21	FRENCH BULLDOG	Utility	Male	Neutered	15.4	6.5	0.19	2.9	15.6	20.1	8.6	-0.19	0.62	14.2	38	0.22
68	0	11.83	DACHSHUND, MINIATURE LONG HAIRED	Hound	Male	Neutered	8.1	7	0.63	7.5	11.9	14.7	4.5	-0.87	-0.3	13.5	28.2	1.03
69	0	4.48	JACK RUSSELL TERRIER	Terrier	Male	Entire	9.2	5	0.59	6.3	10.6	15.3	8.6	-0.64	0.39	13	33.5	0.91
70	0	8.38	ENGLISH BULL TERRIER	Terrier	Male	Entire	28	6	0.86	12.7	14.8	20.1	8.7	0.93	0.67	22.1	44.5	0.72
71	1	2.82	DOGUE DE BORDEAUX	Working	Male	Neutered	57	5	0.36	7.4	20.5	25.4	10.1	2.1	-0.13	27.3	56.7	0.24
72	0	6.76	CROSS BREED	999	Male	Neutered	27.4	6	0.4	8	20	20.1	8.7	0.49	0.22	18.9	43.5	0.63
73	0	3.71	CAVALIER KING CHARLES SPANIEL	Toy	Male	Neutered	8.55	5	0.38	3.7	9.7	13.9	5.1	-1	-0.24	9.7	28.7	0.54
74	0	12.13	POODLE, STANDARD	Utility	Female	Neutered	30	5	0.73	11.3	15.4	5.7	16.1	0.55	0.14	22.8	32.8	0.9
75	0	6.96	DACHSHUND, MINIATURE LONG HAIRED	Hound	Male	Entire	5.05	5	0.64	7.2	11.2	14.2	4.7	-1.21	-0.35	13.7	26.1	0.82
76	1	5.95	PUG	Toy	Female	Neutered	4.4	4.5	0.04	0.4	9.7	14.8	6.4	-1.21	0.15	12.2	30.4	0.16
77	0	7.81	SPRINGER SPANIEL	Gundog	Male	Neutered	24.9	6	0.68	9.2	13.5	17.2	10.5	0.6	0.04	20.5	37.3	0.66
78	0	6.6	BULLDOG	Utility	Male	Entire	34.55	7	0.3	4.9	16.4	20.1	10.1	0.98	1.24	18.2	52	0.35
79	0	11.77	BORDER COLLIE	Pastoral	Male	Neutered	20	5.5	0.6	8.2	13.7	19.1	7.1	0.49	-1.65	25	44.6	1.32
80	0	10.26	BORDER COLLIE	Pastoral	Female	Neutered	21.5	6	0.62	8.9	14.3	18.7	9.5	0.46	-0.43	19.3	36.5	0.7
81	0	6.05	DACHSHUND, MINIATURE SMOOTH HAIRED	Hound	Male	Neutered	8	7	0.59	6.9	11.7	13.1	4.1	-1.27	-0.46	12.6	25.9	0.72
82	0	10.05	SHIH TZU	Utility	Male	Neutered	8.35	3	0.2	2.3	11.4	15.3	5.2	-0.92	-0.76	16.5	30	0.6
83	0	13.01	CROSS BREED	999	Male	Neutered	35	5	0.67	8.8	13.1	16.1	7.6	0.1	-0.17	18.1	40.5	0.8
84	0	3.52	CAVALIER KING CHARLES SPANIEL	Toy	Male	Neutered	17	6.5	0.36	4.2	11.7	16.1	9.2	-0.41	-0.3	17.2	34.4	0.55
85	0	5.84	AMERICAN COCKER SPANIEL	Gundog	Female	Neutered	16	5	0.58	7.1	12.2	14	4.3	-0.72	-1.52	14	28.1	1.01
86	0	8.07	COCKER SPANIEL	Gundog	Female	Neutered	10.65	5.5	0.44	6.4	14.5	15.1	4.5	-0.55	-1.06	16.5	30	0.78
87	0	5.27	BULLDOG	Utility	Female	Entire	23.3	6	0.27	3.5	13.1	20	12.5	0.56	2.23	16	41	0.34
88	0	2.95	CROSS BREED	999	Male	Neutered	15.5	5.5	0.55	7.7	14	16.5	8	0.11	-0.25	18.5	35	0.78
89	0	0.84	DOBERMAN PINSCHER	Working	Male	Entire	42	5	0.48	8.3	17.2	20.4	7.8	1.44	-2.03	30.2	45.8	0.66
90	0	1.09	GERMAN SHEPHERD DOG	Pastoral	Female	Neutered	33.4	5	0.61	11.2	18.5	12.2	8.4	1.07	-1.2	24.5	46	0.92
91	0	1.4	RHODESIAN RIDGEBACK	Hound	Male	Entire	39	5	0.64	11.2	17.4	19.8	8.2	1.32	-1.22	23	45.5	1.48
93	0	11.52	BORDER TERRIER	Terrier	Male	Neutered	9	5.5	0.35	4.3	12.3	15.3	7.1	-0.76	-0.18	11.5	32.3	0.54
94	0	8.25	LABRADOR RETRIEVER	Gundog	Male	Neutered	28	5	0.48	8.7	18.1	19.9	7.6	0.83	-0.68	20.5	46.6	0.61
95	0	7.07	GERMAN SHEPHERD DOG	Pastoral	Male	Entire	33	5	0.6	10.4	17.2	20.6	12.2	1.47	-0.67	27.6	51.4	0.91
96	0	9.21	ENGLISH BULL TERRIER	Terrier	Female	Neutered	26	5	0.74	11.2	15.2	16.8	10.9	0.48	0.88	17.5	40.6	0.62
97	1	1.05	PUG	Toy	Female	Neutered	6.45	5	0.06	0.6	9.7	13.6	4.7	-0.96	-0.21	11.1	33.1	0.22
98	0	1.48	GERMAN SHEPHERD DOG	Pastoral	Male	Entire	32.6	5	0.66	12.3	18.6	20.1	13.4	1.34	0.05	23.2	44.2	0.94
99	0	1.79	BICHON FRISE	Toy	Male	Entire	9.5	5	0.47	6.2	13.1	15.2	7.2	-0.99	-0.25	11.9	26.9	0.86
100	0	6.24	WEST HIGHLAND WHITE TERRIER	Terrier	Female	Neutered	9	5	0.51	6.9	13.4	11.1	7.4	-0.89	0.5	10.5	29.2	0.97
101	0	8.45	CROSS BREED	999	Female	Neutered	8.1	5	0.63	5.9	9.3	13.3	4.6	-0.99	-1.89	18.1	25.4	0.63
102	0	4.79	ROTTWEILER	Working	Male	Entire	42.3	5.5	0.54	9.2	17.1	22.1	11.7	0.97	0.31	17.4	50.2	0.88
103	0	0.66	LABRADOR RETRIEVER	Gundog	Male	Neutered	30	4.5	0.54	8.6	16	17.1	7.1	0.4	-1.11	19.7	40.4	0.65
104	0	0.5	GERMAN SHEPHERD DOG	Pastoral	Male	Entire	32	5	0.73	11	15.1	16.9	6.3	0.68	-1.65	25	37	1.09
105	0	3.65	COCKER SPANIEL	Gundog	Female	Neutered	11.7	5.5	0.46	6.8	14.7	15.4	4.6	-0.46	-1	16.7	31.2	0.69
106	0	6.44	CROSS BREED	999	Male	Neutered	12	6.5	0.51	7.3	14.2	16.3	6.4	-0.2	-0.35	17.2	36.1	0.89
107	0	2.13	GERMAN SHEPHERD DOG	Pastoral	Male	Entire	31	5	0.72	12.2	17	19.3	8.5	1.45	-1.67	28.5	48	1.31
108	0	2.21	CAVALIER KING CHARLES SPANIEL	Toy	Male	Neutered	16	5	0.41	4.6	11.3	15.3	5.9	-0.84	-0.8	15.1	32.1	0.67
109	0	2.75	RHODESIAN RIDGEBACK	Hound	Male	Neutered	41.5	5	0.62	10.3	16.5	19.2	7.7	0.98	-2.23	28.2	41	1.17
110	0	7.69	DACHSHUND, MINIATURE SMOOTH HAIRED	Hound	Female	Neutered	5.5	5	0.58	6.2	10.6	11.9	4.7	-1.39	-0.39	11.6	24.1	0.95
111	0	2.88	JACK RUSSELL TERRIER	Terrier	Male	Neutered	7	5	0.6	6.1	10.1	13.2	5.6	-1.06	-0.58	14.2	30.1	1.3
112	0	2.94	IRISH SETTER	Gundog	Male	Neutered	28.3	5	0.62	9.6	15.6	16.5	5.6	0.38	-2.17	22.6	35.4	0.74
113	0	5.78	GOLDEN RETRIEVER	Gundog	Female	Neutered	29.9	6	0.55	8.3	15.2	18.3	7.5	0.68	-0.76	19.2	39	0.68
114	0	0.82	POMERANIAN	Toy	Male	Entire	3.15	4	0.29	2.8	9.7	5.1	11.1	-1.64	0.39	10.2	20.4	0.42
115	0	3.01	CAVALIER KING CHARLES SPANIEL	Toy	Male	Neutered	16.5	6.5	0.27	3	11.2	13.4	7	-0.39	-0.66	17.5	32	0.7
116	0	0.47	STAFFORDSHIRE BULL TERRIER	Terrier	Male	Entire	16.35	5	0.5	6.1	12.3	17.4	13.1	0.02	1.39	14.2	36.2	0.48
118	0	4.41	BLACK RUSSIAN TERRIER	Working	Male	Neutered	44.2	6	0.55	10.5	19	23	10.5	1.88	-1.55	29	45.5	1.05
119	0	2.05	CROSS BREED	999	Male	Neutered	30.9	5	0.7	10.5	15	17.5	6.3	0.71	-2.64	28.7	40	1.12
120	1	1.28	CAVALIER KING CHARLES SPANIEL	Toy	Female	Neutered	10.5	6	0.43	4.5	10.4	13.7	5.6	-0.88	-0.54	13	29.6	0.49
121	0	12.31	SHETLAND SHEEPDOG	Pastoral	Male	Neutered	14.3	7.5	0.79	8.1	10.2	13.1	6	-0.58	-0.95	16.7	33	0.86
122	0	12.28	FLAT COATED RETRIEVER	Gundog	Female	Neutered	25.3	3.5	0.75	10.7	14.3	16.3	10.1	0.55	-1.06	24	36	1.29
123	0	5.61	MINIATURE SCHNAUZER	999	Female	Neutered	10.7	7	0.45	5	11.1	13.8	5.1	-0.67	-1.19	17.5	27.1	0.89
124	1	1.44	PUG	Toy	Male	Entire	8	6.5	0.09	1.1	12	16.4	13.2	-0.48	1.41	15.1	34.2	0.13
125	0	7.1	RHODESIAN RIDGEBACK	Hound	Male	Entire	42.8	5	0.52	9.8	18.9	21.8	17.4	1.48	0.81	23.2	48.3	0.79
126	0	0.76	POMERANIAN	Toy	Male	Entire	3.5	5	0.45	4	8.9	4.5	10.3	-1.66	0.11	10.2	22.3	0.74
127	0	3.85	LABRADOR RETRIEVER	Gundog	Female	Neutered	35	6	0.59	8	13.5	19.2	12	0.76	0.49	19.5	43	0.68
128	0	10.52	CROSS BREED	999	Female	Neutered	10	5.5	0.49	5.3	10.9	14.7	8.3	-0.36	-0.38	15.1	33	0.52
129	0	3.24	CROSS BREED	999	Male	Neutered	10	5.5	0.62	6.4	10.4	14.1	8.1	-0.4	-0.28	15	32	0.88
130	0	3.97	CROSS BREED	999	Male	Neutered	30.5	5	0.45	7.9	17.5	20.2	13	0.65	-0.38	23	43	0.47
131	0	1.05	ENGLISH POINTER	Gundog	Male	Neutered	34	5	0.53	9.5	18	18.7	8	0.7	-1.88	18	37	1.01
133	0	1.99	PUG	Toy	Male	Neutered	8.2	5	0.21	2.2	10.3	14.3	6.6	-0.86	-0.32	14.5	30.4	0.34
134	0	5.25	CROSS BREED	999	Female	Neutered	35	6	0.44	6	13.6	18.2	19	1.02	2.43	20.3	49.3	0.35
135	0	5.25	CROSS BREED	999	Male	Neutered	38.5	5.5	0.43	7	16.3	23	16.5	1.27	2.26	19	46	0.54
136	0	2.39	CROSS BREED	999	Male	Entire	37	7	0.21	4	19	27	12	0.85	1.7	12.8	56	0.16
137	0	4.32	SHIH TZU	Utility	Female	Neutered	8	5	0.13	1.4	10.7	15.7	6.6	-1.1	-0.43	14	27.4	0.4
138	1	11.88	BOSTON TERRIER	Utility	Male	Neutered	6.9	4.5	0.15	1.7	11	15.3	6.1	-0.78	-0.77	17.3	31.9	0.33
139	1	6.43	BOXER	Working	Male	Neutered	39	5	0.31	5.2	16.7	21	15.3	1.11	1.65	18	49	0.14
140	0	8.67	DACHSHUND, STANDARD LONG HAIRED	Hound	Female	Neutered	9.2	7	0.65	7	10.7	12.3	7.2	-0.83	0.23	13.3	31	1.12
141	0	3.9	GERMAN SHEPHERD DOG	Pastoral	Female	Neutered	30	5	0.78	12.5	16	18	7.8	1.09	-1.73	26	40	1.36
143	0	5.63	BICHON FRISE	Toy	Female	Neutered	8.4	6	0.54	6	11.2	14.3	5.4	-0.94	-0.45	14.3	28.4	0.68
144	0	5.97	CROSS BREED	999	Female	Neutered	35.5	7	0.53	8.7	16.4	17.4	12.3	0.94	-0.39	27	41.7	1.2
145	0	3.09	DACHSHUND, MINIATURE SMOOTH HAIRED	Hound	Male	Neutered	4.8	5	0.54	6	11.2	14.3	5.4	-0.94	-0.45	14.3	28.4	0.85
146	0	1.53	CROSS BREED	999	Female	Neutered	10	5	0.81	10.7	13.2	13.9	6.9	-0.87	-0.97	18.5	27.5	0.86
147	0	1.93	CROSS BREED	999	Female	Neutered	26.1	5.5	0.49	8.5	17.2	18.7	8	0.72	-1.04	24	40.2	0.89
148	0	4.17	CROSS BREED	999	Male	Entire	5	5	0.46	5.5	12	14	8.5	-1.07	-0.41	17	23	1.02
149	0	12.93	BORDER COLLIE	Pastoral	Male	Neutered	53	6	0.8	11	13.74	16.9	10.54	0.21	-0.59	20.2	36.6	1.12
150	0	8.27	CHOW CHOW	Utility	Male	Neutered	32.5	5.5	0.39	6.5	16.5	23	15.5	1.31	1.83	19	53	0.9
151	0	0.92	CROSS BREED	999	Male	Entire	38	5	0.68	12.3	18	20.5	7	0.99	-1.53	25.5	46	0.97
152	0	4.11	STAFFORDSHIRE BULL TERRIER	Terrier	Male	Entire	17.5	3.5	0.51	7.8	15.4	18.9	13.5	0.21	1.27	20.5	40.2	0.65
153	0	4.78	POODLE, MINIATURE	Utility	Female	Neutered	6.8	5	0.55	5.8	10.5	12.3	6	-1.04	-0.62	13.5	24.3	0.68
154	0	13.53	PAPILLON	Toy	Female	Neutered	4.2	5	0.44	4.3	9.7	12.5	6	-1.48	-0.51	11.3	22.4	0.7
155	0	0.79	LABRADOR RETRIEVER	Gundog	Female	Entire	28	5	0.73	9.5	13	16.5	6.5	0.2	-1.63	23	35.5	0.71
156	0	3.11	CROSS BREED	999	Female	Neutered	7.9	5	0.46	4.9	10.7	11.4	5.4	-1.16	-0.84	13.3	27	0.82
157	0	8.5	GREAT DANE	Working	Female	Neutered	64.4	5	0.74	12	16.3	22	11.5	1.83	-2.48	35	47.5	1.1
158	0	4.32	CROSS BREED	999	Male	Neutered	9.35	5	0.39	5.1	13	15.1	6	-0.77	-0.03	15	21	0.64
159	0	1.37	CROSS BREED	999	Female	Entire	7	4.5	0.22	2.2	10.2	14.4	8.5	-1.03	-0.03	16.2	29.2	0.21
160	0	0.68	FRENCH BULLDOG	Utility	Male	Neutered	6.5	2	0.11	1.2	10.7	17	9.1	-0.87	0.62	15.1	29.2	0.26
161	0	0.53	SOFT-COATED WHEATEN TERRIER	Terrier	Female	Entire	10	5	0.6	7.3	12.2	15	6.3	-0.5	-0.61	15.5	29	0.86
162	0	1.79	BOXER	Working	Female	Neutered	37	5	0.3	4.6	15.2	19.2	11.7	0.46	-0.1	22	42	0.32
163	0	9.12	MINIATURE SCHNAUZER	Utility	Female	Neutered	20	6	0.61	7.6	12.5	16.1	7	-0.02	-0.98	18.5	34.5	0.58
164	0	5.07	BORDER TERRIER	Pastoral	Female	Neutered	8	5	0.41	4.7	11.5	15.9	9.5	-0.73	-0.54	19.5	30.2	0.88
165	0	8.2	CROSS BREED	999	Male	Neutered	19	5	0.64	8.3	13	17.6	8.7	0	-1.33	20.1	32	0.89
166	1	2.6	BULLDOG	Utility	Female	Neutered	25	5	0.12	1.7	14.2	20.4	12.4	0	2.22	11.5	39	0.11
167	0	0.52	GERMAN SHEPHERD DOG	Pastoral	Male	Neutered	38	5	0.69	10.8	15.7	19.5	8.2	1.23	-0.95	23	45	1.48
168	0	2.36	WEIMERANER	Gundog	Male	Neutered	28	5	0.81	12.2	15	18.5	10.5	0.95	-1.38	32.5	35	0.96
169	0	1.45	LABRADOR RETRIEVER	Gundog	Male	Neutered	32	5	0.56	9.5	17	19.2	9	0.58	-1.08	21	37	1.22
171	0	6.57	COCKER SPANIEL	Gundog	Male	Neutered	13.5	5	0.45	6.5	14.3	15.4	6.2	-0.4	-0.65	19.5	30.5	0.72
172	0	2.58	CROSS BREED	999	Female	Neutered	30.15	5.5	0.58	9	15.5	18.2	7.2	0.5	-1.9	23.2	39	0.89
173	0	7.85	DACHSHUND, MINIATURE LONG HAIRED	Hound	Male	Neutered	6.7	2	0.66	8	12.2	13.5	7	-0.82	0.15	17	25	1.03
174	0	1.28	LABRADOR RETRIEVER	Gundog	Male	Neutered	26.1	5	0.51	7.6	15	17.3	9.3	0.34	-0.51	20.5	38	0.58
175	0	4.79	AMERICAN BULLDOG	999	Female	Neutered	48	6	0.48	9.2	19	22.2	11.1	1.29	-0.07	24.3	53	0.72
176	0	5.18	AUSTRALIAN SHEPHERD	Pastoral	Female	Neutered	29	6	0.59	8.5	14.5	18	12.5	0.9	-0.03	24	40	0.76
177	0	3.83	LABRADOR RETRIEVER	Gundog	Female	Neutered	38	5.5	0.56	9	16	20.5	11.5	1.19	-0.41	24	46.5	0.8
178	0	10.88	STAFFORDSHIRE BULL TERRIER	Terrier	Male	Neutered	18	5	0.6	8.1	13.5	19.5	12.3	0.07	0.91	18	39	0.66
179	1	2.01	BOSTON TERRIER	Utility	Male	Neutered	8.8	4	0.12	1.5	12.2	16	12.5	-0.43	0.84	15	32	0.13
180	1	5.02	FRENCH BULLDOG	Utility	Male	Neutered	11.5	5.5	0.16	2.2	14	20.5	14.2	-0.1	1.84	14.5	40.5	0.15
182	0	8.73	SPRINGER SPANIEL	Gundog	Male	Entire	26	6	0.56	8	14.3	20.4	14.2	0.51	1.09	20	39	0.68
183	0	5.3	CROSS BREED	999	Male	Neutered	46.4	7	0.61	10.3	17	19.5	13.5	1.31	-0.15	23	47	0.88
184	0	9.98	DOBERMAN PINSCHER	Working	Male	Neutered	40	5	0.76	13	17.2	19	8.7	1.38	-2.03	29	42	1.23
185	0	9.39	SHIH TZU	Utility	Male	Entire	9	5	0.25	2.5	10	16	6.7	-0.9	-0.3	16	30.2	0.16
186	0	0.73	LABRADOR RETRIEVER	Gundog	Female	Entire	29.2	5	0.6	9.3	15.5	19.2	13.5	0.96	0.31	26	47	0.65
187	0	4.28	LABRADOR RETRIEVER	Gundog	Male	Neutered	29	5	0.56	10	18	21.2	10.5	0.96	-0.1	19	48	0.66
188	1	4.53	BULLDOG	Utility	Female	Neutered	28	7	0.27	3.4	12.7	21.2	14.5	0.6	2.33	18	43.4	0.12
189	0	5.98	CROSS BREED	999	Male	Neutered	43.65	5.5	0.45	7.8	17.2	23.2	15.2	1.8	0.18	25	49.5	0.88
190	0	4.38	SHAR PEI	Utility	Female	Entire	21.45	5	0.47	7.5	16	20.2	13	0.65	1.13	18	45	0.21
191	0	11.27	DACHSHUND, MINIATURE SMOOTH HAIRED	Hound	Male	Neutered	6.6	7	0.62	6.4	10.4	12.4	5.8	-1.39	-0.02	12.5	25	0.64
192	0	3.25	CROSS BREED	999	Male	Entire	62.5	4.5	0.51	11.2	22	27	20.2	2.27	2.06	27	56.5	0.76
193	0	14.11	CROSS BREED	999	Female	Neutered	9	5	0.72	7.5	10.4	14.7	7.2	-0.9	-1.04	15.5	25	1.11
194	1	1.5	CROSS BREED	999	Male	Entire	41.4	7	0.29	4.9	17	23	17	1.57	2.4	20	54	0.22
195	0	2.88	DOBERMAN PINSCHER	Working	Male	Neutered	39.4	5	0.63	11	17.6	17.8	12.3	1.26	-0.88	21.5	38.7	1.44
196	0	7.27	LABRADOR RETRIEVER	Gundog	Female	Neutered	29.95	5	0.57	8.5	15	19.5	11	0.76	0.01	20.5	44	0.71
197	0	12.65	ITALIAN SPINONI	Gundog	Male	Neutered	30.1	5	0.6	9.2	15.4	17.5	9	0.75	-0.65	20	40	0.53
202	1	1.52	PUG	Toy	Female	Entire	7.2	5	0.09	0.8	8.7	16.2	9.7	-1.05	0.62	12.9	30.2	0.23
203	0	9.75	BICHON FRISE	Toy	Female	Neutered	10.25	5	0.42	5	12	14	5.5	-0.96	-0.49	14	28.2	0.89
204	0	1.22	ST BERNARD	Working	Male	Entire	74.5	6	0.45	8.5	19	28.5	13	2.91	0.74	27	62	0.51
205	0	5.11	CROSS BREED	999	Male	Entire	16.5	5	0.51	7.3	14.3	20.1	11.4	0.22	0.12	20	36	0.6
206	0	0.76	CROSS BREED	999	Male	Neutered	8.5	4.5	0.29	3.2	11.2	16	10	-0.98	-0.1	15	26	0.25
207	0	4.67	POODLE, MINIATURE	Utility	Male	Neutered	7.3	5	0.68	7.3	10.7	14.5	6.5	-0.8	-0.5	13.5	28	0.93
208	0	2.04	CAVALIER KING CHARLES SPANIEL	Toy	Female	Neutered	9	6.5	0.41	4.5	11	19.3	6	-0.87	-0.94	13.3	30.3	0.6
209	0	8.49	GERMAN SHEPHERD DOG	Pastoral	Male	Neutered	43.7	5	0.68	12.3	18	20.5	8.5	1.33	-1.36	27.3	44.5	1.24
210	1	1.46	FRENCH BULLDOG	Utility	Female	Entire	9.55	5	0.2	2.2	11.2	17	9.5	-0.53	0.39	17	33	0.16
214	0	0.78	BULLDOG	Utility	Male	Entire	27	6	0.31	4.4	14.4	23	14.7	1.14	2.94	18	48.5	0.33
215	0	9.45	GREYHOUND	Hound	Male	Neutered	34.3	4.5	0.73	11	15	16.5	11	0.89	-2.2	28	37	1.08
217	0	4.08	BORDER COLLIE	Pastoral	Male	Neutered	18	5	0.54	8.3	15.3	16.2	11.1	0.1	-0.32	17.5	35	0.89
218	0	2.66	CROSS BREED	999	Male	Entire	6.41	5	0.64	6.7	10.4	14.2	8.5	-1.16	0.19	13.2	26.2	0.81
219	0	7.2	LABRADOR RETRIEVER	Gundog	Male	Neutered	38	8	0.58	9.5	16.3	20.2	16.3	1.19	1.63	19.3	51	0.61
221	0	1.96	SHIH TZU	Utility	Male	Entire	14	6	0.25	2.9	11.8	15.3	9.5	-0.72	0.23	17.5	29	0.47
227	0	10.89	LABRADOR RETRIEVER	Gundog	Male	Neutered	25	3	0.54	9.5	17.5	20	12	0.79	-0.49	29	40	0.52
228	0	4.5	DOGUE DE BORDEAUX	Working	Female	Neutered	57.8	7	0.36	7	19.2	25.5	18.2	2.13	1.78	30	56	0.37
229	0	13.52	CROSS BREED	999	Male	Neutered	27.7	6	0.63	9.5	15	17.5	12.5	0.5	-0.59	25	35.5	1.11
230	0	0.81	LABRADOR RETRIEVER	Gundog	Female	Entire	24.2	5	0.59	8.5	14.3	16	12.8	0.42	-0.04	20.4	38	0.79
234	0	2.95	AMERICAN BULLDOG	999	Male	Neutered	50	6.5	0.47	8	17.2	25.6	17.4	1.75	1.35	24	52.5	0.87
235	0	8.16	DOBERMAN PINSCHER	Working	Female	Entire	38	5	0.66	11.4	17.3	17.5	10.4	0.95	-1.47	27	42	1.31
236	0	0.32	YORKSHIRE TERRIER	Toy	Female	Neutered	2.5	5	0.44	4.2	9.5	10.1	6.5	-1.62	-0.14	12.9	16.5	0.54
237	0	4.53	GERMAN SHEPHERD DOG	Pastoral	Male	Neutered	46	3.5	0.83	14.5	17.5	20.2	12.5	1.52	-0.21	26.2	45	0.99
238	0	4.84	BASSET HOUND	Hound	Male	Neutered	41.25	6	0.49	8.9	18.1	16.9	10.1	1.05	0.97	23.2	49.3	0.86
239	0	5.77	SPRINGER SPANIEL	Gundog	Female	Neutered	17.7	5.5	0.56	7.5	13.4	16.2	10.9	-0.22	-0.01	17.5	35	0.73
240	0	6.35	DACHSHUND, MINIATURE SMOOTH HAIRED	Hound	Male	Neutered	7	6	0.56	6.2	11	13.4	6.3	-1.24	-0.34	15.2	26	0.93
241	0	4.53	GERMAN SHEPHERD DOG	Pastoral	Female	Neutered	28	5	0.73	11.6	15.8	18.1	7.5	0.79	-1.54	18.4	39	1.31
242	0	4.26	GERMAN SHEPHERD DOG	Pastoral	Male	Neutered	40	5	0.91	15	16.5	19.5	8.9	1.33	-1.28	24	44	1.54
243	0	0.98	YORKSHIRE TERRIER	Toy	Female	Entire	3.5	5	0.5	5.7	11.5	13.4	7.5	-1.26	-0.59	16.5	23.2	0.56
245	0	9.85	BORDER COLLIE	Pastoral	Female	Neutered	23	7	0.67	9	13.5	18.2	7.5	0.28	-0.83	18.2	43	0.77
246	0	2.7	CAVALIER KING CHARLES SPANIEL	Toy	Male	Neutered	11.2	6	0.39	4.2	10.7	14.4	8.2	-0.78	-0.22	16.5	29	0.46
247	0	2.09	CAVALIER KING CHARLES SPANIEL	Toy	Male	Neutered	13	6	0.39	4.6	11.8	17.2	10.1	-0.5	0.23	14.8	34.4	0.49
248	0	6.09	DACHSHUND, MINIATURE SMOOTH HAIRED	Hound	Female	Neutered	5	5	0.57	6.8	12	14.1	6.5	-1.43	-0.3	14	23.5	0.59
249	0	3.84	CHIHUAHUA	Toy	Female	Neutered	2.5	5	0.34	2.5	7.3	12	7.4	-2.06	-0.36	8.6	20	0.67
250	0	7.36	CROSS BREED	999	Female	Neutered	29	5.5	0.66	9.2	14	17	11.2	0.43	-0.53	21	40	0.79
251	0	8.3	GOLDEN RETRIEVER	Gundog	Female	Neutered	36	6.5	0.64	9	14	20.5	15	1.04	0.26	23	44	0.94
252	0	5.34	CROSS BREED	999	Male	Neutered	25.95	5	0.51	8.2	16.1	19	10.2	0.45	-0.66	22	40	0.97
253	0	5.09	SCOTTISH DEERHOUND	Hound	Female	Neutered	48.8	5	0.74	11.5	15.5	17.2	8.3	1.39	-3.28	37	38.3	1.03
254	0	3.25	SPRINGER SPANIEL	Gundog	Male	Neutered	22	5	0.56	8.7	15.5	19	12.5	0.38	-0.2	19.4	37.5	1
255	0	8.03	TIBETAN TERRIER	Utility	Male	Neutered	10	6.5	0.54	7.5	14	16.8	9.7	-0.09	-0.38	16.4	35	0.82
256	0	0.96	GERMAN SHORT HAIRED POINTER	Gundog	Male	Neutered	31	5	0.72	10.4	14.4	18.1	12	0.45	-0.41	20.2	39.7	0.85
257	0	5.13	LABRADOR RETRIEVER	Gundog	Male	Neutered	41.25	5.5	0.59	9.5	16	21	9	0.92	-1.05	26.5	50	0.72
258	0	6.84	CROSS BREED	999	Female	Neutered	9.05	3.5	0.71	7.1	10	14.5	6.8	-0.8	-0.75	19.2	29.7	0.74
260	0	3.68	DACHSHUND, MINIATURE SMOOTH HAIRED	Hound	Male	Entire	6.7	5	0.65	7	10.7	13.2	6.5	-1.13	0.11	14.3	30.2	1.16
261	1	0.5	PUG	Toy	Male	Entire	7.5	5	0.05	0.5	10.2	15.3	8.2	-1.17	0.19	12	27.6	0.29
262	0	10.04	CROSS BREED	999	Female	Neutered	26.5	5	0.79	11	14	18	7.2	0.75	-1.69	24	36	0.54
263	0	7.92	MINIATURE SCHNAUZER	Utility	Female	Neutered	12	5	0.52	6	11.5	14.2	5	-0.74	-1.3	17.4	25.5	0.94
264	0	9.04	ENGLISH POINTER	Gundog	Male	Neutered	33.65	5	0.64	10.9	17.1	19.3	10.1	0.95	-1.91	25.6	38.6	0.85
265	1	3.59	PEKIGNESE	Toy	Male	Entire	10.5	5	0.14	1.3	9.3	15.1	8.6	-0.97	0.99	11.2	31.3	0.28
266	0	2.11	GREAT DANE	Working	Female	Neutered	65.5	5	0.48	10	21	24	15	2.26	-1.36	33	51	0.69
267	0	10.1	SHIH TZU	Utility	Male	Neutered	8.5	5	0.21	2.5	12	18	9	-0.64	0.55	14	30	0.3
268	0	6.91	LABRADOR RETRIEVER	Gundog	Female	Neutered	25	5	0.56	9.2	16.5	19.2	12.2	0.7	-0.33	21	42	0.72
269	0	6.82	BORDER COLLIE	Pastoral	Male	Neutered	20	5	0.67	9.2	13.7	17.5	11	0.21	-0.98	22.3	35.2	0.98
270	0	7.22	LABRADOR RETRIEVER	Gundog	Male	Neutered	42	7	0.49	9.6	19.5	22.4	17.2	1.36	1.06	20.5	50.2	0.58
271	0	3.84	CROSS BREED	999	Male	Neutered	36.1	6	0.63	9.5	15	18.5	9	0.86	-1.66	27	42	0.92
274	1	0.33	FRENCH BULLDOG	Utility	Male	Neutered	5.8	5	0.27	2.8	10.5	17.5	12	-0.75	1.15	10.5	33	0.31
275	1	3.48	BOSTON TERRIER	Utility	Male	Neutered	7	5	0.13	1.4	10.5	16.5	10.6	-0.74	0.7	12	30	0.21
276	0	7.65	CROSS BREED	999	Male	Neutered	21.4	3.5	0.75	10.5	14	15.5	3.8	0.23	-3.33	28	36	1
277	0	5.88	BOXER	Working	Female	Neutered	35	6.5	0.36	4.5	12.5	20.2	14.5	0.73	0.76	20.5	42	0.23
278	0	7.73	GRAND BASSET GRIFFON VENDEEN	Hound	Male	Neutered	29	6	0.65	10	15.5	17.7	5.4	0.68	0.25	18	41	0.86
279	0	0.56	BORDER COLLIE	Pastoral	Male	Entire	12.5	5	0.78	8	10.3	12.7	7.9	-0.84	-0.8	15.2	27.5	0.78
280	0	6.27	CROSS BREED	999	Female	Neutered	25.7	6	0.6	8.1	13.4	17.5	9	0.12	-0.55	18.4	37	0.94
281	0	7.21	LHASA APSO	Utility	Female	Neutered	6.2	5	0.26	2.7	10.4	12.7	6.6	-1.37	-0.53	15.4	25	0.82
282	0	4.61	LEONBERGER	Working	Female	Neutered	50.2	6	0.66	10.5	16	23	12.3	1.84	-1.01	33	49	1.04
283	0	7.58	GORDON SETTER	Gundog	Male	Neutered	26.4	5	0.59	9.5	16	21	13	0.81	-0.1	20.5	38	0.88
284	0	7.9	JAPANESE SPITZ	Utility	Male	Entire	14.25	6.5	0.66	6.4	9.7	16.4	7.5	-0.36	-0.69	17.3	35.3	0.68
285	0	7.01	WEST HIGHLAND WHITE TERRIER	Terrier	Female	Neutered	8.5	5	0.5	6.5	13	15.5	11	-0.76	0.84	15.5	29	0.91
286	0	3.28	PUG	Toy	Female	Neutered	8.5	7	0.07	0.6	8.2	15.5	10.3	-0.85	1.09	11.2	37	0.36
287	0	12.37	PEKIGNESE	Toy	Male	Neutered	11	5.5	0.1	0.9	9.1	14.3	7.2	-0.92	0.92	11.3	32.5	0.32
288	0	0.86	GERMAN SHEPHERD DOG	Pastoral	Male	Neutered	28	5	0.62	11.2	18.2	20.6	12	0.94	-0.94	25.3	40	1.42
289	0	6.57	SALUKI	Hound	Female	Neutered	18	5	0.73	9.5	13.1	16.2	6.5	-0.06	-2.66	23.4	29.3	1.04
290	0	8.73	CROSS BREED	999	Female	Neutered	17	5	0.76	9.5	12.5	17.1	11.5	0.04	-0.42	20.3	31.5	1.18
291	0	6.17	GERMAN SHEPHERD DOG	Pastoral	Female	Neutered	25	5	0.8	10.2	12.7	19.8	14.4	1.39	-0.57	30	46	1.69
292	0	4.27	CAVALIER KING CHARLES SPANIEL	Toy	Male	Neutered	14	5	0.47	5	10.7	15.5	10	-0.38	0.92	14.5	56	0.72
295	0	2.05	DACHSHUND, MINIATURE LONG HAIRED	Hound	Female	Neutered	4.45	5	0.63	6.2	9.8	12.2	4.3	-1.49	-0.41	13.3	22.9	1.08
296	0	0.84	CHINESE CRESTED	Toy	Female	Neutered	4.8	5	0.46	4.4	9.6	12.3	5.3	-1.58	-1.06	13.5	20.9	0.8
297	0	4.54	ROTTWEILER	Working	Male	Neutered	55.7	8	0.46	7.3	15.7	23.9	15.2	1.54	0.91	22.5	53.7	0.85
298	0	1.65	GERMAN SHEPHERD DOG	Pastoral	Female	Neutered	30	5	0.69	10.8	15.6	17.4	8.3	0.7	-1.47	23.3	39.3	0.71
300	1	4.41	DOGUE DE BORDEAUX	Working	Male	Entire	52.2	6	0.37	5.2	14.1	25.4	15.2	1.62	0.71	28	51.1	0.2
301	0	5.93	SPRINGER SPANIEL	Gundog	Male	Entire	17.8	5	0.49	6.9	14	18.3	9.4	-0.08	-0.26	20.1	36.6	0.68
302	0	3.32	CROSS BREED	999	Male	Entire	25	5	0.69	10.1	14.6	16.3	9.1	0.38	-2.12	23.2	35.7	0.77
303	0	5.85	WHIPPET	Hound	Female	Entire	12.1	5	0.87	6.5	7.5	13.6	8.4	-0.87	-1.3	16.5	24.5	0.7
305	0	8.25	DACHSHUND, MINIATURE LONG HAIRED	Hound	Male	Entire	5.95	4	0.68	7.8	11.5	13.1	8	-1.12	0.17	14.6	24.3	0.82
306	0	0.62	CROSS BREED	999	Female	Entire	20.95	4	0.54	7.6	14	18.1	11.2	0.11	-0.27	21.5	38	1.03
307	0	7.86	GERMAN SHEPHERD DOG	Pastoral	Male	Neutered	28.3	3.5	0.93	14	15	21	14.5	1.24	-0.2	28.5	40	1.08
308	0	9.56	GERMAN SHEPHERD DOG	Pastoral	Female	Neutered	37	5	0.66	10.7	16.2	19.9	8.2	1	-1.18	23	43	0.81
309	0	3.02	CROSS BREED	999	Female	Neutered	37.5	6	0.53	8.1	15.2	21.5	13.1	0.95	-0.08	25	45.5	0.91
310	0	4.12	STAFFORDSHIRE BULL TERRIER	Terrier	Female	Neutered	21.9	6.5	0.58	7.3	12.5	19.9	16.1	0.12	2.13	13.5	39.3	0.76
312	0	4.59	DALMATIAN	Utility	Male	Neutered	35	7	0.59	9.2	15.5	21.2	16	0.98	0.19	20.5	44.2	0.91
313	0	4.3	SPRINGER SPANIEL	Gundog	Female	Neutered	21.5	6.5	0.47	6.2	13.3	16.7	10.2	0.17	0.01	19.5	36.2	0.89
314	1	1.23	DOGUE DE BORDEAUX	Working	Female	Entire	52	5	0.39	6.1	15.5	23.3	19	1.59	1.43	27	37	0.62
315	0	5.26	GERMAN SHEPHERD DOG	Pastoral	Male	Entire	29	5.5	0.74	12.3	16.7	20.5	16.3	1.3	0.14	26	47	1.32
316	0	5.89	ROTTWEILER	Working	Male	Neutered	54	7	0.53	8.7	16.5	23	15.5	1.72	0.38	24	50.5	0.99
317	0	7.08	BORDER COLLIE	Pastoral	Male	Neutered	24	7	0.67	9.5	14.2	17.9	10.1	0.43	-0.9	23	40.6	1.19
318	0	9.15	BORDER COLLIE	Pastoral	Male	Entire	26.65	6	0.58	8.2	14.1	18	12.4	0.56	0.41	21.2	42	1.04
319	0	1.27	GERMAN SHEPHERD DOG	Pastoral	Male	Entire	35.5	4	0.68	11.1	16.4	20.8	12.7	1.11	-0.29	21.5	48.2	1.33
320	0	10.87	GERMAN SHEPHERD DOG	Pastoral	Male	Neutered	36	5	0.69	11.2	16.2	18.4	12.1	0.92	-0.42	21.2	41.1	1.66
321	0	9.26	WEST HIGHLAND WHITE TERRIER	Terrier	Female	Neutered	10.05	5.5	0.45	5.7	12.7	16.2	11.2	-0.79	0.93	14.1	30.1	0.56
322	0	3.87	CAVALIER KING CHARLES SPANIEL	Toy	Male	Entire	9.9	5	0.33	3.6	10.9	17.1	11.1	-0.65	0.6	13.5	33.1	0.5
323	0	0.52	BEAGLE	Hound	Male	Entire	10	5	0.53	7	13.2	16.4	12.1	-0.35	0.35	16.5	29.2	0.79
324	0	7.08	BEAGLE	Hound	Male	Entire	21	5	0.56	8.5	15.2	19.2	11.1	-0.07	-0.25	21	38.3	0.52
325	0	6.59	COCKER SPANIEL	Gundog	Female	Neutered	18.6	7	0.53	7.1	13.3	16.1	10.1	0.02	0.51	17	35.1	0.97
326	0	4.24	CROSS BREED	999	Male	Neutered	21	5	0.52	7.9	15.2	19.6	14.4	0.15	1.39	17.1	40	0.9
327	0	4.67	RHODESIAN RIDGEBACK	Hound	Male	Neutered	49.7	5	0.57	9.5	16.8	22.2	11.5	1.56	-0.66	25.5	50.2	0.81
328	0	0.63	GERMAN SHORT HAIRED POINTER	Gundog	Female	Entire	21	4.5	0.67	9.5	14.2	16.2	9.8	0.24	-1.2	22.6	33.1	1.08
329	0	1.78	LABRADOR RETRIEVER	Gundog	Male	Neutered	27	6	0.55	8.3	15.2	20.2	14.2	0.59	-0.31	26.1	39.2	0.49
331	1	2	FRENCH BULLDOG	Utility	Female	Entire	8.5	5	0.2	2.2	11.2	16.7	10.4	-0.63	0.76	15.5	33.1	0.27
332	0	2.01	AIREDALE TERRIER	Terrier	Male	Neutered	24	5	0.61	9.9	16.1	17.3	9.9	0.47	-1.27	20.5	35.8	0.89
333	0	7.87	LABRADOR RETRIEVER	Gundog	Male	Entire	32.1	6	0.49	8.2	16.9	20.6	13.1	0.57	0.16	16.6	49.2	0.67
334	0	4.75	DACHSHUND, MINIATURE SMOOTH HAIRED	Hound	Female	Neutered	6.9	6	0.75	6.7	8.9	11.9	7.4	-1.31	0.28	12.3	26.2	0.99
335	0	2.04	DACHSHUND, MINIATURE SMOOTH HAIRED	Hound	Male	Neutered	5.25	5	0.75	7	9.3	12.3	7.3	-1.44	-0.1	12.2	22	0.89
336	0	1.77	RHODESIAN RIDGEBACK	Hound	Male	Entire	46	5	0.57	9.7	17	20.2	11.4	1.19	-0.81	24.4	45.2	0.98
337	0	2.62	CROSS BREED	999	Male	Entire	4	5	0.29	4.1	14.2	17.4	7.4	-1.13	-0.17	16.9	23.1	0.96
338	0	7.1	DALMATIAN	Utility	Male	Entire	30	5	0.55	8.7	15.7	20.1	12.8	0.59	-0.13	17.5	43.1	0.95
340	1	1.82	PUG	Toy	Female	Entire	7.75	5.5	0.16	1.3	8.2	15.1	11.1	-0.84	0.19	19.5	29.6	0.05
341	0	3.58	BOSTON TERRIER	Utility	Male	Neutered	7.25	5	0.15	1.6	10.8	16.9	9.3	-1.03	0.32	11.4	27.5	0.38
342	0	0.73	LABRADOR RETRIEVER	Gundog	Male	Entire	24.3	5	0.64	9.7	15.2	19.6	9.3	0.3	-0.92	22.1	38.2	0.83
343	0	5.08	STAFFORDSHIRE BULL TERRIER	Terrier	Female	Neutered	16.5	5	0.54	7.6	14.2	18.6	12.2	0.08	0.86	17.5	38.5	0.69
344	0	0.42	JACK RUSSELL TERRIER	Terrier	Male	Entire	4	5	0.5	5.5	11.1	14	7.2	-1.16	-0.16	12.3	25.1	0.77
345	0	4.95	GERMAN SHEPHERD DOG	Pastoral	Female	Neutered	46.6	6	0.56	9.7	17.4	20.2	15	1.52	-0.05	28	44	1.17
346	0	6.61	CROSS BREED	999	Male	Neutered	31.5	6	0.52	9.6	18.3	19.7	11.1	1.2	-1.04	26.3	43	0.96
347	0	1.5	STAFFORDSHIRE BULL TERRIER	Terrier	Female	Entire	17	5	0.57	8.2	14.3	21.2	14.1	-0.08	1.62	16.1	35.1	0.61
348	0	5.21	FLAT COATED RETRIEVER	Gundog	Female	Neutered	25	5	0.68	10.4	15.2	16.9	11.1	0.37	-0.55	19.5	36.1	0.82
349	0	5.73	LABRADOR RETRIEVER	Gundog	Male	Neutered	30.2	5.5	0.63	9.1	14.4	18.6	13.4	0.71	-0.35	22.1	39.1	0.91
351	0	8.52	GERMAN SHEPHERD DOG	Pastoral	Male	Neutered	56	6	0.71	12.8	18.1	21.1	12.6	1.68	-0.68	27.2	47.8	1.39
352	0	5.33	LABRADOR RETRIEVER	Gundog	Male	Neutered	32	5	0.57	10	17.6	21.8	13.5	0.91	0.39	24.1	47.7	0.71
353	0	4.15	LHASA APSO	Utility	Male	Neutered	7.6	5	0.36	3.9	10.8	13	7.2	-1.23	-0.34	15.8	27	0.67
354	0	10.52	CROSS BREED	999	Female	Neutered	17.5	4.5	0.62	9.2	14.9	17.7	12.8	0.12	0.35	16.2	35	0.87
355	0	2	GREYHOUND	Hound	Female	Neutered	22	5	0.73	11.2	15.3	17.8	11	0.93	-2.28	28.5	39	1.04
356	0	5.1	JAPANESE SPITZ	Utility	Male	Neutered	15	5	0.66	6.9	10.5	17.8	8.1	-0.08	-0.64	18.7	38.1	0.72
357	0	0.78	MINIATURE SCHNAUZER	Utility	Male	Entire	8.1	5	0.58	7	12	15	5.8	-0.77	-1.21	18	24.9	0.97
358	0	4.21	CAVALIER KING CHARLES SPANIEL	Toy	Female	Neutered	11	5	0.43	4.6	10.6	16.1	8.2	-0.82	-0.22	15.1	29	0.62
359	0	0.62	BERNESE MOUNTAIN DOG	Working	Male	Neutered	44	5	0.53	9.3	17.6	19.8	12.1	1.14	0.14	18.7	48.2	0.82
360	0	3.11	OLD ENGLISH SHEEPDOG	Pastoral	Male	Neutered	34.5	5	0.6	9.7	16.1	19.2	12.3	0.7	-0.26	23.2	40.3	1.14
361	1	2.48	FRENCH BULLDOG	Utility	Female	Entire	12.3	5.5	0.16	2	12.3	17.1	12.3	-0.5	1.11	14.3	32.1	0.12
362	0	2.52	TIBETAN TERRIER	Utility	Male	Neutered	9.8	6	0.46	6.5	14	17.2	7.2	-0.36	-0.84	15.2	33	0.83
363	0	3.45	LABRADOR RETRIEVER	Gundog	Male	Neutered	41.1	6	0.54	8.3	15.4	21.2	16.3	1.1	0.61	23.2	45	0.64
364	0	9.89	GOLDEN RETRIEVER	Gundog	Male	Neutered	36.5	4.5	0.54	9.5	17.5	22.8	14.6	0.89	-0.09	23.5	46	0.54
365	0	10.1	COLLIE	Pastoral	Female	Neutered	31	5	0.8	10.7	13.3	16.7	9.6	0.34	-1.06	20.1	37.1	0.72
366	0	5.87	GOLDEN RETRIEVER	Gundog	Male	Neutered	41.8	6	0.52	10.2	19.5	22	13.1	1.09	-1.12	27	48	0.68
367	0	0.76	RHODESIAN RIDGEBACK	Hound	Male	Neutered	32.95	5.5	0.5	7.6	15.2	18.1	12.2	0.65	-0.91	22.3	40.8	0.78
368	0	9.09	LABRADOR RETRIEVER	Gundog	Female	Neutered	33.7	6	0.77	8.7	11.3	20.1	11.6	0.63	-0.68	22.6	43	0.63
369	0	10.21	CROSS BREED	999	Male	Neutered	8.5	5.5	0.52	5.4	10.3	14.3	9.2	-1.27	0.02	11.1	24	0.74
371	0	6.47	BERNESE MOUNTAIN DOG	Working	Male	Entire	45	6.5	0.53	9.5	17.8	23.4	18.1	1.47	1.44	22	51.2	0.63
372	0	8.5	POODLE, TOY	Utility	Male	Neutered	4.75	5.5	0.65	5.1	7.8	12.1	5.6	-1.57	-1.4	10.7	20.7	0.84
373	1	5.11	BULLDOG	Utility	Male	Entire	25	5.5	0.23	3.5	15.3	21.4	14.3	0.68	2.46	14.3	42.3	0.07
374	0	2.9	ROTTWEILER	Working	Male	Neutered	40.05	5	0.59	9.7	16.4	22.7	13.9	1.1	-0.06	21.5	45.9	0.78
378	0	2.23	DACHSHUND, MINIATURE LONG HAIRED	Hound	Male	Neutered	5.5	5.5	0.63	7	11.1	13.5	5.1	-1.36	-0.29	12.5	22	0.77
379	0	1.77	BEAGLE	Hound	Male	Neutered	14.3	5	0.59	7.6	12.9	16.3	11.2	-0.09	0.09	19.2	36.9	0.66
380	0	10.13	JACK RUSSELL TERRIER	Terrier	Male	Neutered	9	5	0.62	6.9	11.2	14.1	11.7	-0.57	1.92	11.7	28.7	0.9
382	0	9.31	ENGLISH POINTER	Gundog	Female	Neutered	25	5	0.61	8.7	14.3	17.3	13.4	0.32	-0.57	18.2	33.1	0.72
383	0	3	FRENCH BULLDOG	Utility	Male	Neutered	19.35	5.5	0.22	2.7	12.3	18.9	11.1	-0.37	0.87	15.1	35.7	0.13
384	0	2.04	CROSS BREED	999	Male	Neutered	5.9	5	0.3	2.8	9.3	12.9	6.1	-1.47	-0.51	10.9	22.7	0.66
386	1	4.76	PUG	Toy	Male	Neutered	8.7	6	0.04	0.5	12.2	18.7	10.7	-0.63	1.23	15.1	33	0.09
387	1	1.02	PUG	Toy	Female	Entire	6.7	6	0.09	0.8	8.8	14.7	9.7	-1.15	0.76	12.7	28.3	0.13
388	0	2.17	ST BERNARD	Working	Male	Entire	77	6	0.49	9.5	19.5	28.3	18.5	2.62	0.84	29	58	0.58
389	0	3.69	CAVALIER KING CHARLES SPANIEL	Toy	Male	Neutered	13.6	6	0.36	4.3	12.1	17.3	9.7	-0.59	0.34	12.7	37.4	0.43
390	0	10.34	LHASA APSO	Utility	Male	Neutered	9.5	5	0.35	3.6	10.4	16.3	10.3	-0.73	0.38	16.3	30.1	0.41
391	0	1.28	GERMAN SHEPHERD DOG	Pastoral	Female	Neutered	28	4	0.66	9.6	14.6	18.2	12.4	0.54	-0.23	21.2	36.5	1.18
393	0	8.12	CROSS BREED	999	Male	Neutered	22.1	5	0.65	8.7	13.3	15.3	9.4	-0.05	-0.88	19.3	31.2	0.99
394	0	3.78	LABRADOR RETRIEVER	Gundog	Male	Neutered	33	5	0.54	8.2	15.2	19.7	10.1	0.06	-0.44	18.7	33.5	1.01
396	0	2.69	SPRINGER SPANIEL	Gundog	Male	Neutered	21.2	5	0.5	7.7	15.5	23	15.7	0.6	1.36	20.7	44.5	0.69
397	0	2.57	LABRADOR RETRIEVER	Gundog	Male	Neutered	32.5	5.5	0.52	9.7	18.5	21.4	13.1	0.85	0.09	22.2	47	0.61
398	0	5.44	CROSS BREED	999	Female	Neutered	20.6	7	0.59	7.2	12.2	18.1	15.3	-0.07	1.03	15.7	37.5	0.65
399	0	3.04	STAFFORDSHIRE BULL TERRIER	Terrier	Male	Neutered	26.7	6.5	0.5	7.7	15.5	23	15.7	0.42	2.17	10.7	44.5	0.59
401	0	1.23	CROSS BREED	999	Female	Neutered	2.47	4.5	0.41	3.3	8.1	11.1	5.7	-1.99	-0.91	12.2	15.5	0.9
402	0	11.56	LABRADOR RETRIEVER	Gundog	Male	Neutered	28.5	5	0.55	7.6	13.8	17.7	14.2	0.3	0.62	17.2	38.2	0.76
403	0	9.01	CROSS BREED	999	Female	Neutered	12.8	5	0.7	7.8	11.2	15.3	10.7	-0.4	0.09	12.9	28.1	0.9
405	0	2.03	SPRINGER SPANIEL	Gundog	Male	Neutered	22.1	5	0.53	7.6	14.3	18.8	11.6	0.31	0.27	19.1	37.6	0.72
406	0	5.24	DACHSHUND, MINIATURE SMOOTH HAIRED	Hound	Male	Neutered	6.2	5	0.59	6.3	10.7	11.4	5.3	-1.39	-0.21	11.5	25.6	0.85
407	0	6.29	LABRADOR RETRIEVER	Gundog	Female	Neutered	28	6	0.61	8.7	14.2	19.8	14.1	0.73	-0.52	23.2	42.5	0.89
408	0	13.11	CROSS BREED	999	Male	Neutered	20	4.5	0.63	8.4	13.4	17.9	12.4	-0.11	-0.62	19.1	33.2	1.1
411	0	4.29	ROTTWEILER	Working	Female	Neutered	35	4.5	0.52	8.6	16.6	21.8	15.2	1.26	0.9	20.6	48.6	0.85
412	0	4	DACHSHUND, MINIATURE SMOOTH HAIRED	Hound	Male	Neutered	7.2	6	0.61	6.5	10.6	12.2	5.4	-1.32	-0.24	12.2	25.6	0.87
413	0	6.02	CROSS BREED	999	Male	Neutered	7.8	5.5	0.71	8.2	11.6	15.1	9.2	-0.98	0.27	13.7	26.7	0.62
414	0	3.91	LABRADOR RETRIEVER	Gundog	Male	Neutered	30.8	6	0.54	8.2	15.3	19.1	12.2	0.53	-0.03	20.1	42	0.92
415	0	1.35	CAVALIER KING CHARLES SPANIEL	Toy	Male	Neutered	9.05	6	0.47	4.7	10.1	16.4	10.4	-0.71	0.23	13	33.5	0.52
416	0	6.17	CAVALIER KING CHARLES SPANIEL	Toy	Male	Entire	6.9	3.5	0.42	4.3	10.2	14.2	11.2	-1.07	0.09	13.5	25.7	0.53
417	0	1.04	BOXER	Working	Female	Neutered	25.8	4.5	0.31	4.5	14.3	20	13.4	0.55	0.54	20.5	43	0.3
419	0	1.95	BORDER TERRIER	Terrier	Male	Neutered	7.6	5	0.27	4.7	17.1	17.2	10.3	-0.84	0.44	14.2	45.7	0.62
420	0	8.39	AIREDALE TERRIER	Terrier	Male	Neutered	35.5	6	0.63	10.7	16.9	18.3	12.3	0.71	-0.76	28	41	0.81
421	0	3.92	POMERANIAN	Toy	Female	Entire	3.15	5	0.48	3.8	7.9	13.2	8.1	-1.41	-0.11	9.7	25	0.96
422	0	4.06	CROSS BREED	999	Male	Entire	21.2	5	0.48	8.3	17.3	20.5	14.3	0.78	-0.04	28.5	37.8	0.67
423	0	3.15	AKITA	Utility	Male	Neutered	50	4.5	0.53	9.7	18.3	24.5	16.7	2.08	0.35	33	45	1.13
424	0	3.34	DACHSHUND, MINIATURE SMOOTH HAIRED	Hound	Female	Neutered	6.8	5	0.58	5.9	10.2	12.2	5.6	-1.18	0	13.2	23.6	0.79
425	0	10.66	CROSS BREED	999	Female	Neutered	15.2	5	0.62	8.1	13.1	18.1	13.4	-0.02	-0.04	19.1	31.8	0.75
427	0	5.76	SMOOTH FOX TERRIER	Terrier	Female	Neutered	10	5	0.71	7.9	11.2	12.3	8.4	-0.92	-0.66	15.6	25.1	1.22
428	0	8.02	WEST HIGHLAND WHITE TERRIER	Terrier	Female	Neutered	8.3	5.5	0.6	6.4	10.7	15.7	10.2	-0.91	0.14	16.2	25.2	0.8
429	1	4.04	PUG	Toy	Male	Entire	10.5	7	0.1	1.1	11.2	18.4	12.2	-0.71	1.73	10.2	33.6	0.08
430	0	8.51	ROTTWEILER	Working	Female	Entire	38.8	7.5	0.63	9.2	14.7	22.2	13.1	1.01	0.55	17.5	47.2	0.89
433	0	10.28	WEIMERANER	Gundog	Male	Neutered	38	6.5	0.64	10.4	16.2	20.2	12.2	0.75	-0.41	21.2	42	0.6
434	0	1.09	COCKER SPANIEL	Gundog	Male	Entire	12.6	5	0.56	8.2	14.7	16.3	7.1	-0.67	-0.43	13.4	27.3	0.71
436	0	3.35	GOLDEN RETRIEVER	Gundog	Female	Neutered	34	6	0.6	9.8	16.4	20.4	13.1	0.46	1.1	13.2	38.7	0.7
437	0	15.06	STAFFORDSHIRE BULL TERRIER	Terrier	Male	Neutered	17	2.5	0.5	6	12	17.1	11.4	-0.47	0.96	13.4	33.7	0.65
438	0	8.12	DOBERMAN PINSCHER	Working	Male	Neutered	41	5	0.66	11.1	16.7	18.8	11	1.15	-1.37	26.4	40.2	0.96
439	1	1.09	SHIH TZU	Utility	Female	Entire	6	5	0.13	1.3	10.2	13.2	7.2	-1.31	-0.07	11.2	26.3	0.16
444	0	3.52	AMERICAN BULLDOG	999	Female	Neutered	22.15	6	0.29	4.2	14.6	18.8	13.7	-0.01	1.01	14.2	33	0.4
447	0	14.45	ENGLISH POINTER	Gundog	Male	Neutered	26.8	4	0.57	9.1	16.1	17.5	11.1	0.62	-1.6	22.5	33.2	0.72
448	0	5.38	ENGLISH POINTER	Gundog	Male	Neutered	28	3	0.61	9.9	16.3	18.2	11	0.69	-1.39	23.7	34.6	0.93
449	0	8.08	GERMAN SHORT HAIRED POINTER	Gundog	Male	Neutered	25.5	5	0.59	9.1	15.3	18.4	11.4	0.39	-0.63	21.5	35.3	0.87
451	0	0.87	BORDER TERRIER	Terrier	Male	Neutered	13.5	5.5	0.5	6.4	12.9	17.4	9.8	-0.48	-0.1	16.2	29.3	0.7
454	0	6.56	GOLDEN RETRIEVER	Gundog	Female	Neutered	35.9	5	0.51	8.2	16.2	19.2	13.4	0.57	0.43	18.5	41	0.69
455	0	5.06	STAFFORDSHIRE BULL TERRIER	Terrier	Male	Entire	19	5	0.5	7.8	15.5	22.2	14.8	0.56	1.68	17.4	43.67	0.71
457	1	1.73	PUG	Toy	Male	Entire	9	4.5	0.07	0.7	10.7	17.8	11.1	-0.71	1.11	13.1	31.7	0.17
458	0	1.1	LABRADOR RETRIEVER	Gundog	Female	Entire	26.5	6	0.56	8.6	15.3	18.8	11.8	0.52	-0.08	20.6	41.3	0.65
460	0	5.67	DACHSHUND, MINIATURE SMOOTH HAIRED	Hound	Female	Entire	4.9	7	0.58	5.6	9.7	11.7	7.4	-1.57	0.22	11.4	20.4	1
461	0	7.56	CROSS BREED	999	Female	Neutered	22.5	6.5	0.56	7.4	13.2	16.8	8	0.01	-0.43	17.6	35	0.72
463	0	4.13	BOXER	Working	Female	Neutered	27	5	0.32	4.2	13.2	19.4	15.1	0.6	0.2	24.1	35.2	0.21
467	0	2.94	AMERICAN BULLDOG	999	Male	Entire	41.1	6.5	0.51	8.6	16.7	22.4	14.4	0.91	1.42	12.4	47.2	0.56
468	0	8.47	BOXER	Working	Male	Neutered	38.9	5	0.37	4.8	13.1	21.2	15.7	0.73	0.45	17.2	43.2	0.24
469	0	2.81	BOXER	Working	Male	Neutered	31.8	5	0.44	5.8	13.2	21.2	18.1	0.77	1.22	18.5	39.6	0.38
471	0	2.07	DOBERMAN PINSCHER	Working	Male	Neutered	34.1	5	0.77	12	15.5	19.1	11.1	0.55	-1.92	24.5	35.2	1.08
473	0	10.95	CROSS BREED	999	Female	Neutered	27	5	0.69	10.1	14.6	19.5	13.4	0.58	0.48	15.7	41.4	1.31
475	0	8.16	LABRADOR RETRIEVER	Gundog	Male	Neutered	37.3	6.5	0.57	9.1	16	19.7	12.4	0.73	-0.02	21.6	43.4	0.68
477	0	3.03	DACHSHUND, MINIATURE SMOOTH HAIRED	Hound	Male	Neutered	4.9	5	0.6	6.7	11.2	11.7	7.6	-1.62	0.64	8.5	22.5	0.71
478	0	2.92	CARDIGAN WELSH CORGI	Pastoral	Male	Neutered	15.3	6	0.65	9.2	14.2	17.8	11.5	-0.28	0.74	16.5	34.5	0.63
479	0	1.31	JACK RUSSELL TERRIER	Terrier	Male	Neutered	9.5	5	0.53	7	13.2	16.3	10.8	-0.81	0.18	16.5	28.8	0.6
480	0	8.19	BEAGLE	Hound	Female	Neutered	15.5	5.5	0.54	6.6	12.2	15.7	11.1	-0.3	0.13	15.5	32.4	0.68
481	0	0.38	BORDER TERRIER	Terrier	Female	Entire	5.8	5	0.47	5	10.7	14.6	9.2	-1.2	-0.01	14.2	21.2	0.67
482	0	9.38	CROSS BREED	999	Male	Neutered	35	6	0.59	9.2	15.6	18.5	12.3	0.22	-0.1	18.5	38	0.9
483	1	7.33	PUG	Toy	Female	Neutered	6.9	6	0.08	0.8	10.4	14.6	10.1	-0.94	0.04	18.4	30.4	0.16
484	0	4.95	DACHSHUND, MINIATURE SMOOTH HAIRED	Hound	Male	Neutered	10.4	6.5	0.64	7.8	12.1	13.2	5.9	-1.17	0.01	12.9	28.4	0.93
485	0	3.75	MALTESE TERRIER	Toy	Female	Neutered	3.6	7	0.36	3.1	8.7	12	8.7	-1.85	0.15	10.5	17.8	0.89
486	0	6.62	CAVALIER KING CHARLES SPANIEL	Toy	Male	Neutered	15.4	7	0.39	4.6	11.7	17.2	12.8	-0.41	1.27	12.2	32	0.68
487	0	6.73	POODLE, TOY	Utility	Female	Neutered	2.6	4	0.38	4.1	10.8	12.6	2.1	-2.08	-1.51	10.2	16.9	0.76
489	0	10.96	CROSS BREED	999	Male	Neutered	26	6	0.67	9.2	13.7	19.2	13.3	0.17	0.68	11.5	35.5	1
491	0	11.68	CROSS BREED	999	Male	Neutered	40.6	6	0.65	10.2	15.7	20.4	15.1	1.12	-0.24	24	38.5	1.1
492	0	7.44	DACHSHUND, MINIATURE SMOOTH HAIRED	Hound	Male	Entire	6.7	6.5	0.59	6.1	10.4	14.6	7.3	-1.41	0.19	11.5	24	0.96
497	0	0.73	COCKER SPANIEL	Gundog	Female	Neutered	9.05	5	0.61	6.7	11	13.4	9.3	-0.9	-0.22	13	24.3	0.78
498	0	10.1	COCKER SPANIEL	Gundog	Male	Neutered	13	6	0.58	8.5	14.7	15.7	10.7	-0.44	0.31	15.4	30.8	0.9
499	0	0.62	BORDER TERRIER	Terrier	Male	Entire	8.8	5	0.3	5.2	17.1	15.7	8.9	-0.99	-0.2	12.3	26.7	0.68
501	0	2.43	AUSTRALIAN KELPIE	999	Female	Entire	16	5	0.6	7.3	12.1	16.2	11.3	-0.18	-0.61	19.3	30.2	0.64
503	1	2	PUG	Toy	Female	Neutered	5.3	3	0.03	0.3	9.4	15.1	9.7	-1.27	0.63	9.4	21.2	0.23
504	0	7.88	SWEDISH VALLHUND	Pastoral	Male	Entire	15	6	0.6	7.8	12.9	17.5	10	-0.39	0.64	15.9	36.3	0.88
505	0	5.35	CROSS BREED	999	Male	Neutered	9.2	6.5	0.55	6.8	12.3	15.3	9.1	-0.85	0.27	12.2	27.3	0.71
506	0	0.79	CHOW CHOW	Utility	Female	Entire	25.5	5	0.49	7.2	14.7	19.4	14.3	0.43	0.83	20.5	37.2	0.41
508	0	5.04	SPRINGER SPANIEL	Gundog	Male	Entire	21	5	0.68	9.1	13.4	19.2	11.1	0.34	-0.09	21.1	34.2	0.75
513	0	4.41	GREYHOUND	Hound	Female	Neutered	25.25	4.5	0.71	9.8	13.8	16.1	9.8	0.46	-2.26	25.7	35.3	1.03
516	0	0.93	BICHON FRISE	Toy	Female	Entire	9.2	4.5	0.48	5.3	11.1	13.8	4.6	-1.11	-0.21	7.9	30.2	0.76
520	0	4.6	ROTTWEILER	Working	Female	Neutered	33	6	0.52	8.2	15.9	23.1	13.4	0.68	0.45	19.2	44.2	0.85
522	0	8.87	STAFFORDSHIRE BULL TERRIER	Terrier	Female	Neutered	19.2	6.5	0.58	5.9	10.2	19.7	15.1	-0.05	1.95	13.7	39.1	0.41
523	0	3.92	LABRADOR RETRIEVER	Gundog	Male	Neutered	32	7	0.59	8.9	15.1	21.4	14.6	0.63	-0.11	23.4	41.3	0.68
528	0	6.3	GOLDEN RETRIEVER	Gundog	Female	Neutered	27.2	5	0.56	9.3	16.7	17.4	12.2	0.19	0.2	14.3	37.3	0.75
531	0	1.12	CROSS BREED	999	Female	Neutered	19	4.5	0.46	6.7	14.7	18.7	14.2	-0.04	0.71	18.2	32.2	0.65
532	0	2.15	SHIH TZU	Utility	Female	Neutered	6.5	5	0.17	1.7	10.2	13.4	9.1	-1.26	0.19	12.2	26.4	0.59
533	1	3.53	PEKIGNESE	Toy	Male	Entire	6	5	0.12	1.1	9.4	16.2	12.1	-1.11	1.91	7.5	30.5	0.25
534	0	7.56	DACHSHUND, MINIATURE SMOOTH HAIRED	Hound	Male	Neutered	7.5	6	0.6	6.5	10.9	14.2	7.5	-1.11	-0.04	14.6	26.2	0.93
535	0	8.59	PEMBROKE WELSH CORGI	Pastoral	Male	Neutered	11	5	0.64	8.2	12.8	17.1	10.4	-0.54	0.43	17.5	32.1	0.52
538	0	3.84	DACHSHUND, MINIATURE LONG HAIRED	Hound	Male	Neutered	6.4	5	0.57	6.5	11.5	13.9	4.7	-1.25	-0.21	12.1	26.4	0.83
539	0	4.51	CLUMBER SPANIEL	Gundog	Male	Neutered	32	6.5	0.57	7.7	13.4	17.2	10.4	0.4	0.68	17	38	0.52
541	0	5.89	CROSS BREED	999	Female	Neutered	55	6.5	0.48	8.7	18.2	24.8	18.7	1.68	0.89	22.5	50.5	0.59
542	0	0.7	GERMAN SHEPHERD DOG	Pastoral	Male	Neutered	34.8	6.5	0.73	11.1	15.2	18.3	14.1	0.99	-1.76	33.4	37.2	1.12
543	0	0.64	ROTTWEILER	Working	Male	Neutered	44	5.5	0.47	8.3	17.7	24.1	13.4	1.38	0.55	20.2	47.2	0.86
545	0	0.83	CROSS BREED	999	Female	Neutered	12	5.5	0.57	7.4	12.9	15.4	11.1	-0.62	0.34	17.2	31.1	1.05
546	0	6.64	CAVALIER KING CHARLES SPANIEL	Toy	Male	Neutered	12	5	0.27	2.9	10.7	15.7	9.2	-0.76	0.11	12.3	31.3	0.42
547	0	3.59	YORKSHIRE TERRIER	Toy	Female	Entire	2.8	6	0.38	3.1	8.2	11.7	6.3	-1.98	-0.47	10.5	16.1	0.72
548	0	6.34	CROSS BREED	999	Male	Neutered	13.2	6	0.53	6.7	12.7	16	12.1	-0.7	0.64	13.2	30.1	0.63
549	0	6.01	DACHSHUND, MINIATURE LONG HAIRED	Hound	Female	Entire	7.5	6.5	0.5	5.7	11.4	12.7	6.6	-1.35	0.04	10.5	26.7	0.51
550	0	5.21	YORKSHIRE TERRIER	Toy	Male	Neutered	9.35	7	0.5	5.1	10.2	14.2	10.9	-1	0.3	14.1	26.1	0.8
551	0	3.3	LABRADOR RETRIEVER	Gundog	Female	Neutered	26.5	4	0.7	9.5	13.5	17.7	12.4	0.43	-0.9	25.2	35.5	0.83
552	0	10.19	BEARDED COLLIE	Pastoral	Male	Neutered	28.3	5	0.53	9.1	17.3	21	11.5	0.87	0.15	18.6	43.5	0.84
553	0	2.97	BULLMASTIFF	Working	Female	Neutered	63.7	6	0.38	6.2	16.5	28.5	19.1	1.84	1.41	25	55.1	0.36
554	0	7.81	NEWFOUNDLAND	Working	Male	Neutered	67	6	0.61	11.2	18.5	25.4	15.4	1.8	0.72	21.2	55.2	1
555	0	1.45	GOLDEN RETRIEVER	Gundog	Female	Neutered	34.7	5	0.62	9.2	14.9	19.5	12.6	0.66	-0.03	20.4	39.2	0.79
556	0	3.37	STAFFORDSHIRE BULL TERRIER	Terrier	Female	Neutered	17.8	5.5	0.5	7.1	14.1	20.2	13.5	0.14	1.37	15.8	39.7	0.79
557	0	2.04	CAIRN TERRIER	Terrier	Male	Neutered	12.2	6.5	0.68	6.2	9.1	15.1	11.5	-0.93	0.33	13.7	27.2	0.91
558	0	4.35	YORKSHIRE TERRIER	Toy	Female	Neutered	4.45	6.5	0.51	4.1	8.1	12.1	8.1	-1.8	-0.18	11	21.1	0.53
559	0	6.1	MALTESE TERRIER	Toy	Female	Neutered	3.35	5	0.31	3	9.7	13.1	6.1	-1.9	-0.66	11.2	21.1	0.53
560	1	8.01	PUG	Toy	Male	Neutered	13.1	8	0.11	1.2	10.5	19.3	13.2	-0.3	1.82	12.5	36.1	0.26
561	1	5.43	BULLDOG	Utility	Female	Entire	16.8	3	0.16	2.2	14.1	20.5	15.6	0.32	2.92	15.8	40.8	0.23
563	0	0.9	LABRADOR RETRIEVER	Gundog	Female	Neutered	29.8	5	0.66	10	15.2	18.3	13.3	0.45	0.28	20	36.5	0.64
568	0	4.59	DACHSHUND, MINIATURE SMOOTH HAIRED	Hound	Male	Neutered	7	5.5	0.62	6.6	10.6	12.7	6.2	-1.33	-0.12	12.6	24.8	0.96
569	0	4.74	BEARDED COLLIE	Pastoral	Male	Neutered	31.4	5	0.53	9.2	17.2	20.2	11.3	0.76	0.17	18.2	43.2	0.86
570	1	3.57	CROSS BREED	999	Female	Neutered	23	6	0.21	2.8	13.5	23.2	20.6	0.64	3.4	13.5	42.2	0.18
571	0	12.11	PUG	Toy	Male	Entire	7	5.5	0.1	0.8	7.8	15.2	10.6	-1.08	0.63	11.5	29.6	0.22
573	0	5.35	COCKER SPANIEL	Gundog	Female	Neutered	22.2	7.5	0.63	7.2	11.4	17.2	10.8	-0.13	0.82	13	31.5	0.66
575	0	5	CROSS BREED	999	Male	Neutered	25	6	0.93	9.7	10.4	16.4	11.7	0.35	0.5	23.5	36.2	0.63
580	0	4.61	DACHSHUND, MINIATURE SMOOTH HAIRED	Hound	Female	Entire	4.4	5	0.61	6.8	11.2	11.8	4.4	-1.51	-0.51	11.7	22	0.93
581	0	12.04	WEST HIGHLAND WHITE TERRIER	Terrier	Female	Neutered	6.3	6	0.51	5.7	11.2	14.2	10.3	-1.01	0.66	15.1	42.3	0.68
582	0	4.86	MALTESE TERRIER	Toy	Male	Neutered	4.2	5.5	0.37	3.4	9.2	13.3	8.6	-1.37	0.13	13.5	21.9	0.76
583	0	2.47	POMERANIAN	Toy	Male	Neutered	5.3	6.5	0.4	3.2	8.1	12.8	8.1	-1.52	-0.24	9.7	23.4	0.81
584	1	9.22	PUG	Toy	Male	Neutered	8.4	6.5	0.11	1.2	11.4	16.4	7.1	-0.99	0.11	11.4	32.1	0.14
585	0	3.78	WEST HIGHLAND WHITE TERRIER	Terrier	Male	Neutered	9.25	6.5	0.61	6.6	10.8	16.3	9.8	-0.9	0.42	13.4	25.9	0.48
586	0	6	DACHSHUND, MINIATURE SMOOTH HAIRED	Hound	Male	Neutered	6	5	0.65	7.6	11.7	15.4	9.3	-1.27	0.29	14.2	24.2	0.96
587	0	9.01	GRIFFON BRUXELLOIS	Toy	Male	Neutered	4.1	6	0.13	1.1	8.2	13.1	4.6	-1.74	-0.88	12.7	22	0.28
588	0	4.99	DACHSHUND, MINIATURE LONG HAIRED	Hound	Male	Neutered	6.95	6	0.66	7.1	10.7	12.6	8.3	-1.21	0.7	12.2	22.2	0.79
589	0	4.01	LUCAS TERRIER	999	Female	Neutered	6	5	0.68	6.6	9.7	14.8	10.4	-1.1	0.73	14.2	25.2	0.64
591	0	7.58	AMERICAN BULLDOG	999	Female	Neutered	38.3	5	0.49	8.7	17.6	23.8	14.2	1.51	0.92	23	52.8	0.62
592	0	10.52	COCKER SPANIEL	Gundog	Male	Neutered	13.65	5.5	0.54	7.5	13.8	15.3	8	-0.43	-0.13	15.9	30.4	0.78
595	0	5.1	GERMAN SHEPHERD DOG	Pastoral	Male	Neutered	64	6	0.77	13.2	17.2	19.2	20.2	1.69	1.82	18.7	49.2	1.66
597	1	1.86	BULLDOG	Utility	Male	Entire	20.2	5	0.23	3.2	14.2	22.2	18.1	0.58	2.55	19.1	40.4	0.2
598	0	4.11	AFFENPINSCHER	Toy	Male	Entire	3.5	5	0.2	1.7	8.4	13.6	8.2	-1.71	-0.32	11.3	21.1	0.3
600	0	7.97	WEST HIGHLAND WHITE TERRIER	Terrier	Male	Neutered	8.5	6.5	0.6	6.2	10.4	14.7	9.8	-1.05	0.5	12.5	25.2	0.77
601	0	5.77	GOLDEN RETRIEVER	Gundog	Female	Neutered	33.15	6	0.53	9.2	17.4	19.7	16.3	0.85	0.69	22.2	40.2	0.71
602	0	2.15	JACK RUSSELL TERRIER	Terrier	Male	Neutered	8.5	5.5	0.54	6.2	11.4	14.2	10.8	-1.06	1.03	11.2	27.2	0.82
604	0	0.26	FRENCH BULLDOG	Utility	Male	Entire	7.6	5	0.15	1.7	11.2	16.4	11.7	-0.95	0.98	12.2	23.7	0.17
605	0	5.41	DACHSHUND, MINIATURE SMOOTH HAIRED	Hound	Female	Neutered	6.2	6	0.61	5.9	9.7	13.2	8.9	-1.43	0.92	10.1	23.1	0.8
606	0	3.08	STAFFORDSHIRE BULL TERRIER	Terrier	Male	Neutered	24.3	6	0.51	7.4	14.4	20.9	14.4	0.43	1.44	17.5	37.6	0.62
607	0	4.85	CAVALIER KING CHARLES SPANIEL	Toy	Male	Neutered	6.8	5	0.49	5.3	10.8	14.6	9.2	-1.22	0.04	12.2	24.9	0.48
608	0	6.38	POMERANIAN	Toy	Female	Entire	5.5	5	0.42	3.7	8.9	12.7	8.6	-1.54	-0.23	10.3	23.2	0.59
609	0	1.66	STAFFORDSHIRE BULL TERRIER	Terrier	Male	Neutered	19.2	5	0.47	6.7	14.2	21.3	14.2	0.03	1.49	15.2	39.2	0.63
610	0	4.65	JACK RUSSELL TERRIER	Terrier	Male	Neutered	6.7	5	0.59	6.1	10.4	14.6	7.9	-1.18	-0.27	12.7	26.3	0.75
611	1	3.77	CHIHUAHUA	Toy	Female	Entire	2.85	6	0.27	2.3	8.4	12.8	7.2	-1.9	-0.1	10.1	20.2	0.56
612	1	5.35	CHIHUAHUA	Toy	Female	Neutered	2.05	4.5	0.26	2.1	8.2	11.8	7.4	-2.11	0.02	9.5	18.4	0.59
613	0	6.93	COTON DE TULEAR	Toy	Female	Neutered	7.8	6.5	0.51	5.3	10.4	14.3	9.7	-1	0.57	12.2	25.1	0.73
614	1	2.31	STAFFORDSHIRE BULL TERRIER	Terrier	Male	Entire	22.3	5	0.49	6.8	13.8	23.4	18.4	0.35	2.58	13.5	43.6	0.36
615	0	2.69	CHIHUAHUA	Toy	Male	Entire	3.5	5	0.45	4.1	9.2	13.4	8.1	-1.7	-0.07	10.7	20.5	0.77
616	0	7.78	NORWEIGAN ELKHOUND	Hound	Female	Neutered	18.05	5	0.58	8.2	14.2	18.9	13.1	0.26	0	20.2	36.9	0.89
618	0	3.5	DACHSHUND, MINIATURE WIRE HAIRED	Hound	Male	Entire	5	6	0.53	5.4	10.2	12.2	8	-1.54	0.28	10.7	22.2	0.8
619	0	7.06	CROSS BREED	999	Female	Neutered	20.4	5	0.77	9.6	12.4	16.2	10.3	-0.1	-1.52	22.1	27.9	0.92
620	0	5.53	DACHSHUND, MINIATURE SMOOTH HAIRED	Hound	Male	Neutered	6.9	6	0.62	6.8	10.9	13.7	8.7	-1.25	0.56	11.6	25.1	0.72
621	0	1.55	LABRADOR RETRIEVER	Gundog	Female	Neutered	30.3	6	0.43	9	21	15.5	16.4	0.55	0.52	22.2	38	0.58
622	0	5.15	DOBERMAN PINSCHER	Working	Female	Neutered	37.8	6	0.66	10.7	16.3	20.4	18.1	1.18	0.59	22	40.4	0.93
625	1	3.84	BOSTON TERRIER	Utility	Male	Neutered	7.3	3.5	0.12	1.4	11.7	17.7	12.7	-0.91	0.84	13.4	30.1	0.12
626	0	3.11	SHIH TZU	Utility	Male	Neutered	9.85	6	0.2	2.3	11.5	16.1	12.2	-0.81	1.22	11.7	30.2	0.58
627	0	7.53	DOBERMAN PINSCHER	Working	Female	Neutered	34.7	5	0.69	12.2	17.8	19.4	13.7	0.96	-0.51	24.1	38.2	0.91
629	0	4.35	BORDER COLLIE	Pastoral	Female	Neutered	15.3	5	0.66	8.2	12.5	17.4	10.1	-0.3	-0.74	17.5	32.1	0.68
630	0	2.11	BOXER	Working	Male	Entire	25.9	2	0.26	4.3	16.8	23.2	15.1	0.68	0.07	21.2	37.1	0.33
634	0	1.79	COCKER SPANIEL	Gundog	Female	Entire	13.6	5	0.67	8.3	12.3	16.3	10.2	-0.48	-0.09	13.4	29.3	0.64
635	0	6.87	CAVALIER KING CHARLES SPANIEL	Toy	Male	Neutered	15.4	6.5	0.47	5.7	12.1	17.1	11.1	-0.54	-0.01	16.5	33.3	0.66
636	0	10.4	BEAGLE	Hound	Male	Entire	21.7	5	0.54	7.1	13.1	18.1	15.2	0.25	0.6	24.2	37.2	0.65
637	0	7.57	COCKER SPANIEL	Gundog	Male	Neutered	16	6	0.53	7.2	13.7	14.4	10.7	-0.18	0.06	15.4	31.2	0.77
638	0	6.69	ENGLISH POINTER	Gundog	Male	Neutered	26.8	5	0.52	8	15.5	20.2	11.4	0.42	-1.16	25.8	35.2	0.78
640	0	3.79	BASSET HOUND	Hound	Male	Neutered	24.9	6	0.65	10	15.5	18.6	12.8	0.72	0.7	23.5	42.2	0.88
647	1	2.14	PUG	Toy	Male	Neutered	9.75	6	0.14	1.3	9.4	17.4	9.1	-1.36	0.5	10.4	22.7	0.24
648	0	0.5	FRENCH BULLDOG	Utility	Female	Entire	4.65	3.5	0.13	1.3	9.7	16.4	11.1	-0.9	0.93	11.2	31.2	0.24
651	0	4.77	CROSS BREED	999	Female	Neutered	3.9	5	0.67	5.8	8.6	12.4	10.3	-1.6	0.09	12.8	22.1	0.65
652	0	6.25	CROSS BREED	999	Male	Neutered	27.9	6.5	0.53	6.8	12.8	15.6	7.2	-0.24	-0.25	16.4	36	0.82
653	1	4.01	GRIFFON BRUXELLOIS	Toy	Female	Entire	5	6	0.13	1.2	9.1	13.6	5.2	-1.84	-0.9	11.2	13.2	0.29
654	0	1.92	CAVALIER KING CHARLES SPANIEL	Toy	Male	Neutered	10.9	7	0.35	3.6	10.3	16.3	10.4	-0.98	0.45	10.4	31.2	0.58
655	0	6.4	CROSS BREED	999	Male	Neutered	31.2	5	0.68	10.4	15.2	18.4	14.3	0.73	-1.46	26.1	36.1	1.06
656	0	4.22	BASSET HOUND	Hound	Male	Neutered	34	6	0.63	10.1	16.1	17.6	14.1	0.77	0.81	26.1	43.1	0.78
657	0	0.87	BERNESE MOUNTAIN DOG	Working	Male	Entire	39.15	6	0.64	9.4	14.6	23.1	14.5	1.07	-0.05	22.5	50.1	0.67
658	0	0.79	CAVALIER KING CHARLES SPANIEL	Toy	Male	Neutered	7.5	5.5	0.39	3.8	9.7	15.2	8.2	-1.24	-0.63	15.1	24.2	0.47
659	0	0.64	SHIBA INU	Utility	Female	Entire	8.45	5	0.46	4.9	10.7	15.2	9.6	-0.98	-0.31	14.2	29.2	0.58
660	0	3.83	DACHSHUND, MINIATURE SMOOTH HAIRED	Hound	Male	Neutered	6.1	5.5	0.65	7.2	11.1	13.2	8.3	-1.41	0.45	11.5	23.4	0.91
661	0	7.48	LABRADOR RETRIEVER	Gundog	Female	Neutered	27.8	6.5	0.55	8.1	14.6	18.6	17.4	0.4	1.93	15.5	41.2	0.51
662	0	0.64	CHIHUAHUA	Toy	Female	Neutered	3.1	5	0.42	3.6	8.6	12.1	7.8	-1.95	-0.14	9.9	19.9	0.66
663	0	1.32	CROSS BREED	999	Male	Neutered	38.3	5	0.77	9.8	12.8	22	13.5	0.89	0.31	20.2	40.2	1
665	0	6.53	CROSS BREED	999	Female	Neutered	8.05	6	0.65	6.8	10.4	13.9	11.2	-0.84	0.24	16.9	25.1	0.67
666	0	8.01	BORDER COLLIE	Pastoral	Male	Neutered	21.7	6	0.7	9.2	13.1	17.6	13.4	0.18	-0.29	19.3	35.1	0.76
667	0	7.01	ROTTWEILER	Working	Female	Neutered	41	7	0.48	7.9	16.4	23.4	14.7	0.97	1.05	20.8	45.3	0.73
669	0	10.01	GOLDEN RETRIEVER	Gundog	Male	Neutered	40	6.5	0.55	9.4	17.1	20.9	17.4	1.08	0.64	23.4	44.1	0.55
670	0	12.39	BORDER COLLIE	Pastoral	Male	Neutered	21.55	5	0.61	8	13.2	17.8	12.2	0.11	-0.28	19.2	35.2	0.72
671	0	6.74	BORDER COLLIE	Pastoral	Female	Neutered	19.5	5	0.69	8.8	12.7	17.4	10.8	-0.22	-1.08	19.7	30.5	1.18
674	0	0.98	CROSS BREED	999	Female	Neutered	9.1	5	0.67	7	10.4	13.4	8.7	-1.03	-0.56	15.1	23.2	0.74
675	0	2.01	POMERANIAN	Toy	Female	Entire	5.9	5.5	0.55	5.1	9.2	13.3	8.1	-1.35	-0.52	12.2	24.1	0.82
690	0	10.01	BORDER COLLIE	Pastoral	Female	Neutered	20.6	5	0.53	8.7	16.4	12.4	11.4	0.02	-0.62	19.7	33	1.02
691	0	7.75	DACHSHUND, MINIATURE SMOOTH HAIRED	Hound	Male	Neutered	5.7	5	0.68	6.7	9.8	12.3	7.8	-1.51	0.16	11.8	21.8	0.86
694	0	3.75	BORDER COLLIE	Pastoral	Female	Entire	16.4	5	0.7	8.6	12.2	16.4	10.7	-0.18	-0.39	17.7	32.3	1.02
695	0	3.1	CAVALIER KING CHARLES SPANIEL	Toy	Female	Entire	8.6	5.5	0.35	3.6	10.4	13.6	8.3	-1.1	-0.14	12.2	27	0.56
696	0	4.32	BULLMASTIFF	Working	Female	Neutered	58.65	5.5	0.51	7.7	15.2	25.1	20.2	2.09	1.75	27	53.1	0.68
697	0	2.02	CROSS BREED	999	Male	Neutered	23.3	5.5	0.64	9.1	14.2	18.4	14.1	0.06	0.1	17.4	15.8	1.2
698	0	3	BOXER	Working	Female	Entire	22.5	5	0.3	3.9	13.1	18.3	15.1	0.25	0.2	18.6	37.3	0.29
701	0	5.67	COCKER SPANIEL	Gundog	Female	Neutered	12.4	6	0.55	7.2	13.1	16.2	9.1	-0.55	0.14	16.4	27.1	0.69
702	0	2.01	JACK RUSSELL TERRIER	Terrier	Female	Neutered	6	5	0.58	5.6	9.7	13.4	8.4	-1.17	-0.42	14.1	26.1	0.87
704	0	8.42	GERMAN SHEPHERD DOG	Pastoral	Female	Neutered	31	5	0.67	11.2	16.8	19.1	15.1	0.9	0.73	22.1	39.1	0.85
705	0	3.73	DACHSHUND, MINIATURE SMOOTH HAIRED	Hound	Female	Entire	5	5	0.61	6.2	10.1	12.1	5.8	-1.43	-0.25	11.9	23.6	0.93
706	0	4.17	SHIH TZU	Utility	Female	Neutered	9	6	0.32	3.2	10.1	15.4	10.7	-1.08	0.75	12.7	28.2	0.31
707	0	1	SETTER (RED & WHITE)	Gundog	Male	Entire	30	4.5	0.65	10.2	15.6	20.2	7.8	0.34	-0.93	15.2	35.7	0.69
708	1	1.81	CROSS BREED	999	Female	Entire	6.95	5.5	0.21	2.1	10.1	14.2	10.1	-1.3	-0.05	14.3	24.2	0.24
709	0	0.88	CROSS BREED	999	Female	Entire	21.9	5.5	0.52	6.6	12.7	21.7	13.7	0.39	0.8	24.1	39.1	0.44
710	0	0.51	GREYHOUND	Hound	Male	Entire	37.8	3	0.68	9.6	14.2	17.4	9.8	0.52	-2.35	26.2	37.4	0.95
711	0	1.88	BOXER	Working	Female	Neutered	24.9	5	0.35	4.3	12.4	16.9	11.8	-0.22	-0.21	17.9	34.2	0.36
715	0	4.38	CAVALIER KING CHARLES SPANIEL	Toy	Female	Neutered	7.7	6	0.35	4.1	11.6	14.6	11.7	-1.07	0.59	12.4	28.2	0.69
719	0	11.28	CAVALIER KING CHARLES SPANIEL	Toy	Male	Entire	12.37	5.5	0.53	5.9	11.1	17.4	10.8	-0.8	0.74	8.7	33.4	0.52
720	0	4.35	CAVALIER KING CHARLES SPANIEL	Toy	Female	Entire	8.6	5	0.38	3.9	10.2	14.5	9.8	-1.2	0.18	10.1	25.2	0.56
721	0	2.2	CROSS BREED	999	Male	Entire	10.6	5	0.54	6.3	11.7	15.4	7.4	-0.56	-1.77	27.2	24.6	0.6
722	0	8.61	BORDER COLLIE	Pastoral	Male	Neutered	21.4	5	0.68	9.3	13.7	17.8	14.3	0.04	0.21	17.3	32.3	1
723	0	3.74	TIBETAN TERRIER	Utility	Male	Neutered	12.55	5.5	0.55	6.7	12.2	16.1	8.7	-0.82	-0.4	12.6	28.2	0.81
724	0	8.16	BLACK RUSSIAN TERRIER	Working	Male	Entire	45	5	0.55	11	19.95	24.15	11	2.18	-1.55	30.5	47.7	0.98
725	0	6.68	BORDER TERRIER	Terrier	Male	Neutered	12.5	5	0.51	6.2	12.2	17.4	12.2	-0.67	0.4	15.3	28.2	0.84
726	0	2.01	BORDER TERRIER	Terrier	Female	Neutered	8	5	0.41	4.4	10.7	13.8	7.7	-1.26	-0.1	12.3	25.1	0.55
729	0	6.06	LABRADOR RETRIEVER	Gundog	Female	Neutered	30.4	6	0.5	8.3	16.6	20.4	14.5	0.61	1.13	16	42.2	0.46
731	0	5.59	DACHSHUND, MINIATURE SMOOTH HAIRED	Hound	Male	Neutered	5	5	0.57	5.4	9.4	12.1	7.4	-1.5	0.1	10.7	23.1	0.52
735	1	2.76	CROSS BREED	999	Male	Neutered	5.8	5.5	0.45	4.4	9.7	13.6	10.3	-1.33	0.19	13.6	23.2	0.71
736	0	4.09	BULLDOG	Utility	Female	Neutered	20.35	6	0.28	3.3	11.9	21.2	16.3	0.4	2.86	15.4	41.2	0.16
739	0	6.43	GOLDEN RETRIEVER	Gundog	Male	Neutered	30.8	5.5	0.46	7.8	17	22	17.1	0.97	1	18.5	38.5	0.53
743	0	7.74	DACHSHUND, MINIATURE LONG HAIRED	Hound	Female	Entire	6	5.5	0.57	5.8	10.2	12.6	8.1	-1.44	0.41	9.4	23.2	0.81
745	1	3.34	PUG	Toy	Female	Entire	6.5	7	0.14	1.4	9.7	16.4	10.7	-0.87	0.88	12.8	32.3	0.17
746	1	3	DOGUE DE BORDEAUX	Working	Male	Entire	51	5	0.36	6.5	18	30.4	20.2	1.74	2.02	25.2	56.8	0.18
748	0	5.01	BASSET HOUND	Hound	Female	Entire	22	5	0.68	10.2	15.1	19.2	11.2	0.26	0.33	19.1	35.1	1.45
749	0	8.77	DACHSHUND, MINIATURE LONG HAIRED	Hound	Male	Entire	7.9	7	0.71	7.6	10.7	13.4	10.4	-1.05	0.96	13.7	27.8	0.88
750	0	8.37	DOBERMAN PINSCHER	Working	Male	Neutered	43.7	5	0.8	12.7	15.8	19.8	14.1	1.48	-1.32	27.3	43.2	1.06
751	0	7.39	LABRADOR RETRIEVER	Gundog	Male	Neutered	38.8	6	0.59	10.2	17.4	22.2	15.1	0.88	0.45	20.5	48.2	0.72
756	0	6.54	HUNGARIAN VIZSLA	Gundog	Male	Neutered	29.05	5.5	0.49	8.9	18.2	18.1	15.2	0.61	-0.47	26.2	37.7	0.89
758	0	0.55	CROSS BREED	999	Female	Entire	3.15	5	0.53	5.1	9.7	12.1	7.3	-1.71	-0.25	12.5	31.7	0.84
760	0	6.15	MASTIFF	Working	Female	Neutered	80	6	0.49	9.8	20.2	28.1	23.2	2.6	1.85	31.1	58.1	0.82
761	0	0.84	CHOW CHOW	Utility	Female	Neutered	25.9	6	0.56	7.2	12.8	20.8	16.7	0.46	1.09	21.2	17.2	0.46
762	0	5.26	LABRADOR RETRIEVER	Gundog	Female	Neutered	35.6	6	0.58	8.9	15.4	21.2	14.1	0.98	0.05	22.2	44.2	0.73
763	1	3.08	BULLDOG	Utility	Female	Neutered	17.8	7.5	0.2	2.7	13.8	21.2	17.2	-0.02	3.04	11.2	39.2	0.1
764	1	0.87	PUG	Toy	Female	Entire	7.85	6.5	0.07	0.6	8.7	15.4	12.2	-0.99	1.08	10.2	28.2	0.09
765	0	6.45	JACK RUSSELL TERRIER	Terrier	Male	Neutered	11.1	5	0.54	6.7	12.3	15.7	10.4	-0.76	-0.3	16.1	27.6	1.19
766	0	3.48	CROSS BREED	999	Male	Neutered	29.15	5	0.55	8.6	15.7	18.2	14.1	0.63	-0.21	21.4	37.3	0.56
769	0	7.97	ROTTWEILER	Working	Male	Entire	41	6	0.5	8.6	17.2	24.2	19.1	1.19	1.72	18.2	46.4	0.59
770	0	12.22	LABRADOR RETRIEVER	Gundog	Male	Neutered	34	5.5	0.56	9.2	16.3	20.2	18.7	0.75	1.7	18.4	44.2	0.42
773	1	3.8	PUG	Toy	Male	Entire	10	7	0.04	0.5	12.8	18.2	12.1	-0.68	1.32	13.1	33.6	0.26
774	0	7.58	SHIH TZU	Utility	Male	Neutered	9.3	6	0.24	2.6	10.9	15.7	12.8	-0.64	0.83	15.7	30.1	0.63
775	0	13.06	CROSS BREED	999	Male	Neutered	19.8	4.5	0.74	10.1	13.7	15.8	10.1	0.18	-1.99	24.8	34.2	1.13
776	0	12.06	LABRADOR RETRIEVER	Gundog	Female	Neutered	29.4	6	0.58	8.2	14.2	21.2	16.7	0.57	1.2	17.8	39.1	0.66
779	0	9.99	DACHSHUND, STANDARD SMOOTH HAIRED	Hound	Female	Neutered	10.9	5.5	0.76	8.2	10.8	13.4	12.1	-0.81	0.77	15.4	27.1	0.85
780	0	3.51	CROSS BREED	999	Male	Neutered	20.3	7	0.37	4.6	12.6	18.4	14.6	0.13	0.69	15.8	36.2	0.6
781	0	5.62	LHASA APSO	Utility	Female	Neutered	5.7	5	0.56	4.6	8.2	12.8	8.1	-1.61	-0.33	13.1	20.2	0.87
783	1	8.31	PUG	Toy	Male	Neutered	9	6.5	0.12	1.1	9.4	17.2	12.2	-0.84	1.69	7.7	37.2	0.18
784	1	1.67	PUG	Toy	Male	Entire	7.9	6	0.03	0.3	8.8	17.8	13.4	-0.82	1.87	10.1	34.1	0.15
786	0	6.89	YORKSHIRE TERRIER	Toy	Male	Entire	3.98	7.5	0.39	3.4	8.7	13.1	8.8	-1.63	-0.07	12.2	22.2	0.65
788	0	10.51	LABRADOR RETRIEVER	Gundog	Male	Entire	39.5	6	0.55	8.5	15.4	21.4	13.4	1.15	0.81	17.2	51.2	0.72
789	0	0.85	LABRADOR RETRIEVER	Gundog	Male	Entire	31	5	0.61	9.5	15.5	21.2	13.9	0.91	0.57	17.5	48.5	0.83
790	0	6.06	CROSS BREED	999	Male	Neutered	10	7.5	0.44	4.1	9.4	14.3	9.7	-1.25	0.42	11.6	28.2	0.43
791	0	0.57	PUG	Toy	Female	Entire	6	5.5	0.05	0.4	8.4	14.4	9.2	-1	0.85	10.4	24.2	0.2
792	0	1	BULLDOG	Utility	Male	Entire	16.5	5.5	0.22	3.1	14.2	22.1	15.1	0.5	2.24	16.8	40.2	0.28
793	0	13.74	DACHSHUND, MINIATURE LONG HAIRED	Hound	Female	Neutered	6.1	6	0.64	7	10.9	12.4	7.7	-1.31	0.22	11.4	24	0.74
794	0	8.07	COCKER SPANIEL	Gundog	Male	Neutered	15.8	6	0.54	7.2	13.4	15.1	12.3	-0.48	0.49	14.8	30.2	0.75
795	0	2.58	CROSS BREED	999	Male	Neutered	15	7	0.24	2.6	10.9	16.4	11.2	-0.76	1.15	14.4	30.1	0.31
796	0	2.83	CAVALIER KING CHARLES SPANIEL	Toy	Male	Neutered	9.75	5.5	0.38	3.8	10.1	16.3	11.8	-0.77	0.6	15.4	29	0.62
797	0	1.76	CROSS BREED	999	Male	Neutered	12.2	6	0.19	2.2	11.8	17.2	13.4	-0.57	1.62	14.5	30.4	0.35
798	0	1.32	BLOODHOUND	Hound	Male	Entire	50	6	0.76	12.5	16.4	21.2	18.1	2.15	0.5	32.3	56.3	0.76
799	0	5.41	BLOODHOUND	Hound	Male	Entire	55	6	0.99	11.7	11.8	20.8	19.8	2.34	1.14	26.3	57.3	0.81
800	0	12.61	PEMBROKE WELSH CORGI	Pastoral	Female	Neutered	11.6	6.5	0.53	6.1	11.5	19.1	13.4	-0.52	1.37	11.8	36.4	0.47
801	0	9.01	BASSET HOUND	Hound	Female	Neutered	20	6.5	0.74	10.4	14	18.2	12.5	0.42	0.64	19.7	36.2	0.92
802	0	5.71	COCKER SPANIEL	Gundog	Male	Neutered	22	6	0.53	7.2	13.6	15.4	11.4	-0.4	0.39	14.2	30.9	0.75
803	0	6	DACHSHUND, STANDARD SMOOTH HAIRED	Hound	Male	Entire	12	6	0.75	8.5	11.4	14.2	13.4	-0.45	1.38	15.9	33.6	0.86
805	0	4	CARDIGAN WELSH CORGI	Pastoral	Female	Neutered	16	7	0.65	9.3	14.3	18	11.6	-0.19	0.83	16.8	36.2	0.68
806	0	3.79	COCKER SPANIEL	Gundog	Female	Neutered	17.9	6	0.5	7.1	14.2	15.1	8.6	-0.2	0.05	16.2	30.6	0.72
807	0	8.01	ROTTWEILER	Working	Female	Neutered	45	6	0.49	8.2	16.8	24.6	14.9	1.15	1.14	21.2	47.6	0.78
808	0	4.04	JACK RUSSELL TERRIER	Terrier	Female	Neutered	6.6	5	0.58	6	10.3	13.6	8.3	-1.12	-0.28	14.1	26.8	0.79
809	0	10.01	CAVALIER KING CHARLES SPANIEL	Toy	Female	Neutered	12.6	6	0.4	4.5	11.2	17.3	10.6	-0.67	0.36	11.9	33.6	0.59
810	0	7	JACK RUSSELL TERRIER	Terrier	Female	Neutered	6.2	5.5	0.57	5.8	10.2	13.3	8.1	-1.12	-0.33	13.2	28.3	0.6
811	0	5.92	BORDER COLLIE	Pastoral	Female	Entire	20	5	0.64	9	14	15.4	10	0.03	-0.84	20	33	0.92
812	0	1.67	SHIH TZU	Utility	Male	Entire	5.75	5	0.18	1.7	9.6	16.2	8.2	-1.37	0.22	10.7	24.2	0.2
813	1	3.27	PUG	Toy	Female	Entire	7.5	6	0.12	1.1	9.1	16.1	12.1	-0.93	1.08	14.2	30.5	0.07
814	0	4.01	DACHSHUND, MINIATURE WIRE HAIRED	Hound	Female	Neutered	5.4	5	0.67	5.8	8.7	12.8	8.6	-1.41	0.47	10.8	25.1	0.71
815	0	3.22	LABRADOR RETRIEVER	Gundog	Male	Neutered	36.9	6	0.67	11.2	16.7	20.1	11.4	0.8	-0.29	22.5	44.4	0.7
816	0	1.15	LABRADOR RETRIEVER	Gundog	Female	Entire	28.1	5	0.6	9.4	15.7	19.3	12.2	0.78	-0.13	23	42.6	0.8
817	0	8.98	LABRADOR RETRIEVER	Gundog	Female	Neutered	35.9	6	0.56	9.4	16.9	20.4	11.8	0.86	-0.14	22.7	45	0.86
818	0	1.13	LABRADOR RETRIEVER	Gundog	Male	Neutered	32.6	6	0.55	9	16.3	19.6	11.3	0.67	-0.19	21.8	43.3	0.69
819	0	2.29	LABRADOR RETRIEVER	Gundog	Female	Neutered	21.4	4	0.61	8.1	13.2	16.9	10.3	0.18	-0.55	20.3	36.9	0.8
820	0	2.7	LABRADOR RETRIEVER	Gundog	Female	Neutered	25.5	5	0.61	8.6	14.2	17.8	10.9	0.43	-0.47	21.5	38.9	0.76
821	0	7.48	LABRADOR RETRIEVER	Gundog	Female	Neutered	29.9	5.5	0.61	9.5	15.7	19.7	12.1	0.94	-0.32	23.5	43.5	0.69
822	0	3.96	LABRADOR RETRIEVER	Gundog	Female	Neutered	33.6	4	0.67	10	14.9	18.4	11.3	0.63	-0.38	22	40.7	0.82
823	0	7.56	LABRADOR RETRIEVER	Gundog	Female	Neutered	27.95	3	0.6	9.2	15.3	19.1	11.6	0.75	-0.38	22.8	42	0.67
824	0	4.88	LABRADOR RETRIEVER	Gundog	Female	Neutered	30.15	5	0.65	9.6	14.8	18.8	11.5	0.64	-0.38	22.1	40.8	0.72
825	0	1.93	GERMAN SHEPHERD DOG	Pastoral	Male	Entire	48	5	0.73	13	17.7	21.3	12.7	1.63	-0.75	27.8	47.2	1.4
826	0	0.89	GERMAN SHEPHERD DOG	Pastoral	Female	Entire	30	4	0.68	12.2	18	19.5	11.9	1.52	-0.54	24.8	46.8	0.99
827	0	1.39	GERMAN SHEPHERD DOG	Pastoral	Female	Neutered	28.85	4	0.68	9.9	14.6	15.8	9.6	0.48	-0.71	20.1	37.9	1.3
828	0	0.78	GERMAN SHEPHERD DOG	Pastoral	Male	Neutered	40	5	0.72	12.3	17	20.2	12	1.36	-0.76	26.6	45.2	1.4
829	0	2.93	GERMAN SHEPHERD DOG	Pastoral	Male	Neutered	37.3	5	0.75	12	15.9	19.1	11.4	1.05	-0.82	25	42.3	0.92
830	0	5.43	GERMAN SHEPHERD DOG	Pastoral	Female	Neutered	45	6.5	0.74	12.8	17.4	20.9	12.4	1.53	-0.73	27.3	46.3	1.12
831	0	0.36	GERMAN SHEPHERD DOG	Pastoral	Female	Neutered	16.6	3.5	0.67	8.7	12.9	14	8.5	-0.04	-0.77	17.7	33.4	1.46
832	0	11.25	GERMAN SHEPHERD DOG	Pastoral	Female	Neutered	39	5	0.7	11.2	16.1	20.1	11.9	1.29	-0.73	25.3	44.5	1.2
833	0	3.77	GERMAN SHEPHERD DOG	Pastoral	Female	Neutered	40	5	0.73	12.3	16.9	20.3	12.2	1.38	-0.72	26.5	45	1.3
834	0	8.1	GERMAN SHEPHERD DOG	Pastoral	Male	Entire	45.1	6	0.73	12.9	17.7	21.1	12.8	1.63	-0.62	27.2	47.2	1.31
835	0	1.83	GOLDEN RETRIEVER	Gundog	Female	Neutered	28.7	5.5	0.56	9.3	16.5	19.9	13	0.93	0.09	21.2	43.2	0.74
836	0	0.81	GOLDEN RETRIEVER	Gundog	Male	Entire	25	5	0.55	8.4	15.3	18.2	12.2	0.46	0.05	18.8	39.8	0.7
837	0	7.74	GOLDEN RETRIEVER	Gundog	Male	Neutered	28	6.5	0.57	9.2	16.2	19.7	12.8	0.88	0.08	21	43	0.71
838	0	0.98	GOLDEN RETRIEVER	Gundog	Female	Neutered	27.75	5	0.55	9	16.3	19.3	12.6	0.79	-0.02	20.6	41.9	0.72
839	0	6.74	GOLDEN RETRIEVER	Gundog	Female	Neutered	39.4	7	0.54	9.9	18.2	22	13	1.3	-0.41	21.8	49	0.75
840	0	11.52	GOLDEN RETRIEVER	Gundog	Female	Neutered	30.1	5	0.55	9.5	17.2	20.5	13.3	1.07	0.14	22.1	44.5	0.69
841	0	8.5	GOLDEN RETRIEVER	Gundog	Male	Neutered	38.9	6	0.56	10	18	21.3	13.9	1.26	0.2	22.7	46.2	0.8
842	0	3.42	GOLDEN RETRIEVER	Gundog	Female	Neutered	25.3	4	0.54	8.9	16.6	19.7	13	0.9	0.22	20.8	42.8	0.68
843	0	1.44	WEST HIGHLAND WHITE TERRIER	Terrier	Male	Neutered	7	5	0.55	5.6	10.1	12.4	7.8	-1.24	0.17	12.1	25	0.6
844	0	9.2	WEST HIGHLAND WHITE TERRIER	Terrier	Male	Neutered	13.5	6	0.48	6.3	13	16.4	11.3	-0.62	0.69	14.3	31.2	0.68
845	0	4.65	WEST HIGHLAND WHITE TERRIER	Terrier	Female	Neutered	8.6	4.5	0.55	6.5	11.9	14	8.1	-0.91	0.05	13.7	28.4	0.69
846	0	3.75	WEST HIGHLAND WHITE TERRIER	Terrier	Female	Neutered	8.7	5	0.54	6.8	12.7	14.5	8.4	-0.75	0.19	14.6	30.4	0.81
847	0	9.67	WEST HIGHLAND WHITE TERRIER	Terrier	Male	Neutered	9.7	5.5	0.53	6.2	11.8	16.2	10.8	-0.71	0.59	14.2	30.3	0.59
848	0	4.59	WEST HIGHLAND WHITE TERRIER	Terrier	Female	Neutered	8.7	4.5	0.53	7	13.1	14.2	8.9	-0.74	0.43	13.9	29.9	0.72
849	0	7.32	WEST HIGHLAND WHITE TERRIER	Terrier	Female	Neutered	8.5	5	0.54	6.1	11.4	14	8.8	-0.97	0.23	13.7	28.3	0.72
850	0	9.38	WEST HIGHLAND WHITE TERRIER	Terrier	Female	Neutered	8	5	0.53	5.7	10.8	13	8.1	-1.18	0.05	12.9	26.7	0.58
851	0	3.83	WEST HIGHLAND WHITE TERRIER	Terrier	Female	Neutered	8.1	5	0.54	5.9	11	13.4	8.4	-1.1	0.15	13.1	27.1	0.65
852	0	2.93	WEST HIGHLAND WHITE TERRIER	Terrier	Female	Neutered	8.5	5	0.54	6.3	11.7	14.3	9	-0.92	0.23	14	29	0.68
853	0	5.74	DALMATIAN	Utility	Male	Entire	33.6	6	0.62	9.5	15.4	20.1	12.6	0.8	-0.51	20.2	44	0.92
854	0	5.77	DALMATIAN	Utility	Female	Entire	30	5	0.6	9.4	15.6	20.4	12.6	0.87	-0.66	21.1	43.6	0.94
855	0	7	DALMATIAN	Utility	Male	Neutered	30.25	5	0.61	9.6	15.7	20.6	13.1	0.79	-0.36	19.9	42.8	0.91
856	0	4.65	DALMATIAN	Utility	Female	Neutered	29	6	0.57	9.1	15.9	20.7	14.2	1.01	-0.07	22.2	46.9	0.96
857	0	2.08	BORDER COLLIE	Pastoral	Male	Neutered	22	6	0.68	9.1	13.4	17.9	10.4	0.17	-0.76	19.3	36.2	0.82
858	0	2.69	BORDER COLLIE	Pastoral	Male	Neutered	15.95	5	0.66	8.5	12.9	15.8	9.9	-0.05	-0.62	18.9	34.3	0.82
859	0	0.57	BORDER COLLIE	Pastoral	Female	Neutered	10.4	4	0.66	7.6	11.5	14.2	8.8	-0.35	-0.96	16.9	30.7	0.8
860	0	7.01	BORDER COLLIE	Pastoral	Male	Neutered	25.5	6	0.69	9.9	14.3	16.4	10.4	0.35	-0.83	21.2	41.3	1.12
861	0	2.65	BORDER COLLIE	Pastoral	Male	Neutered	26	6	0.69	9.8	14.2	16.8	10.3	0.42	-0.56	19.7	42.6	1.03
862	0	3.61	BORDER COLLIE	Pastoral	Male	Neutered	18.5	4.5	0.65	8.7	13.3	16.3	10.2	0.07	-0.64	19.5	35.4	1.1
863	0	5.78	BORDER COLLIE	Pastoral	Male	Neutered	20	5	0.64	9.1	14.2	17.1	11	0.11	-0.77	21	34	0.99
864	0	0.76	BORDER COLLIE	Pastoral	Female	Entire	30	7	0.73	10.4	14.2	16.2	10.6	0.67	-0.94	23.4	43	1.09
865	0	0.86	BORDER COLLIE	Pastoral	Male	Entire	16.9	5	0.66	8.5	12.9	15.8	9.9	0.06	-0.64	18.9	35	0.91
866	0	1.5	BORDER COLLIE	Pastoral	Male	Entire	20.5	4	0.63	8.9	14.1	16.8	9.8	0.11	-0.96	20.5	34.5	0.98
867	0	6.7	SPRINGER SPANIEL	Gundog	Male	Neutered	21.45	4	0.55	7.8	14.3	20.1	11.7	0.46	-0.02	21.2	39.2	0.85
868	0	1.28	SPRINGER SPANIEL	Gundog	Female	Entire	15.3	5	0.55	6.8	12.4	16.1	10	-0.6	0.16	16.2	32.5	0.81
869	0	13.43	SPRINGER SPANIEL	Gundog	Female	Neutered	15.15	5	0.56	6.8	12.2	16.1	9.9	-0.38	0	16.3	32.3	0.68
870	0	1.45	SPRINGER SPANIEL	Gundog	Female	Entire	15	5	0.55	6.7	12.1	16	9.8	-0.36	-0.03	16.2	32	0.72
871	0	3.37	SPRINGER SPANIEL	Gundog	Female	Neutered	16.8	6	0.55	7.1	12.9	16.3	10.5	-0.12	0.14	17	34	0.69
872	0	14.01	SPRINGER SPANIEL	Gundog	Male	Entire	21	5	0.54	7.6	14.2	19.7	11.3	0.41	-0.13	20.8	36.8	0.71
873	0	4.55	SPRINGER SPANIEL	Gundog	Male	Neutered	31.3	6	0.57	8.6	15.2	21.1	10.9	0.72	0.14	21.6	39.2	0.7
874	0	4.02	SPRINGER SPANIEL	Gundog	Male	Neutered	17.7	5	0.56	7.4	13.2	16.1	10.6	-0.24	-0.16	17.2	34.9	0.81
875	0	4.1	SPRINGER SPANIEL	Gundog	Female	Neutered	20.2	4	0.51	7.5	14.6	19.1	10.5	0.22	-0.42	20.9	35.5	0.72
876	0	5.82	SPRINGER SPANIEL	Gundog	Male	Entire	18.2	5	0.49	7	14.2	18.5	9.5	0.03	-0.43	20.4	36.9	0.69
877	0	0.33	JACK RUSSELL TERRIER	Terrier	Male	Entire	7	4	0.57	6.2	10.8	13.8	6.5	-1.13	-0.57	13.6	28.2	0.69
878	0	15.26	JACK RUSSELL TERRIER	Terrier	Female	Neutered	8	5	0.48	5	10.4	12.9	8.6	-1.02	0.17	12.6	28.7	0.89
879	0	3.64	JACK RUSSELL TERRIER	Terrier	Female	Entire	6	5	0.57	5.6	9.9	13.2	8.3	-1.17	-0.37	13.6	26.2	0.86
880	0	5.53	JACK RUSSELL TERRIER	Terrier	Female	Neutered	6	5	0.56	5.7	10.1	13.4	8.2	-1.11	-0.53	14.2	26.1	0.93
881	0	2.78	JACK RUSSELL TERRIER	Terrier	Female	Entire	7.5	5.5	0.59	6.3	10.6	13.2	6.8	-1.05	-0.35	13.1	29.2	0.79
882	0	9.76	JACK RUSSELL TERRIER	Terrier	Female	Neutered	9.2	7.5	0.56	6.5	11.6	15.6	8.6	-0.8	0.27	12.9	32.6	0.92
883	0	6.6	JACK RUSSELL TERRIER	Terrier	Female	Neutered	9.3	6	0.56	6.9	12.4	16.1	9.2	-0.76	0.08	14.6	31.6	0.81
884	0	10.35	JACK RUSSELL TERRIER	Terrier	Male	Neutered	9.2	6	0.56	6.8	12.2	15.8	8.4	-0.84	0.08	12.8	31.8	0.72
885	0	0.9	JACK RUSSELL TERRIER	Terrier	Female	Entire	4.54	5	0.5	5.5	10.9	13.6	7.8	-1.17	-0.18	13.1	25.6	0.85
886	0	6.61	JACK RUSSELL TERRIER	Terrier	Female	Neutered	5.8	5	0.55	5.4	9.8	13.8	7.6	-1.11	-0.51	13.8	25.8	0.8
887	0	7.77	RHODESIAN RIDGEBACK	Hound	Female	Neutered	35.5	5	0.53	8.2	15.6	18.6	11.8	0.75	-0.79	22.6	42.1	0.89
889	1	3.22	FRENCH BULLDOG	Utility	Male	Entire	11.1	5.5	0.25	2.7	10.7	18.8	14.1	0.11	2.06	33.7	13.1	0.16
890	1	4.28	BULLDOG	Utility	Male	Neutered	28.4	7.5	0.17	2.5	14.6	25.4	18.2	1.2	3.81	14.6	57.2	0.17
891	1	0.64	PUG	Toy	Male	Entire	8	5.5	0.05	0.4	8.7	16.6	13.2	-0.71	1.18	14.2	27.3	0.15
892	0	5.77	DACHSHUND, MINIATURE SMOOTH HAIRED	Hound	Male	Entire	4.95	4	0.58	6.1	10.5	13.4	8.1	-1.32	0.29	13.2	22.1	0.68
893	0	4.28	BASSET HOUND	Hound	Male	Neutered	28.4	7.5	0.61	9.5	15.5	16.6	11.7	0.39	0.28	16.8	38.7	0.63
894	0	1.14	GOLDEN RETRIEVER	Gundog	Female	Entire	32	5	0.5	8.8	17.6	21.2	16.8	0.92	0.96	19.5	39.2	0.68
