# Supplementary material for: Impact of Facial Conformation on Canine Health: Brachycephalic Obstructive Airway Syndrome
Source: PLoS One. 2015 Oct 28;10(10):e0137496. doi: 10.1371/journal.pone.0137496 (PMC4624979; doi:10.1371/journal.pone.0137496)
Supplement: S2 Dataset — (XLSX) [file pone.0137496.s005.xlsx]

## Sheet: boas2
ID	BOAS	Age	Breed	BRED	SHOWN	Pure/Cross	SEX	NEUTER	WEIGHT	BCS	CFR	MUZZLELENGTH	CRANIALLENGTH	CRANIALWIDTH	LOWERJAWWIDTH	PALPWIDTH	NECKLENGTH	NECKGIRTH	NARESRATIO
1	0	5	Pug	0	0	Pure	M	Neutered	7	4.5	0.21	2.2	10.3	14.3	6.6	3.4	14.5	30.4	0.34
2	0	3	Victorian Bulldog	0	0	Cross	F	Neutered	16	5	0.45	5.9	13.2	21.7	13.7	3.6	24.1	39.1	0.44
3	0	3	Pug cross	0	0	Cross	F	Neutered	7	5	0.21	2.1	10.2	14.2	10.1	3.2	14.3	24.2	0.24
4	0	5	Staffordshire Bull Terrier	0	0	Pure	M	Neutered	14	5.5	0.45	8.4	18.7	22.5	16.1	3.8	21.2	41.1	0.69
5	1	4.5	Boxer	0	0	Pure	M	Neutered	32	6	0.37	6.4	17.1	23.2	16.2	4.2	24	40.2	0.28
6	0	8	Staffordshire Bull Terrier	0	0	Pure	F	Neutered	12	8	0.43	8.6	20.2	20.8	17.1	3.6	14.5	40.2	0.6
7	1	1	Boxer	0	0	Pure	F	Neutered	22	4	0.29	4.1	14.3	18.3	13.1	4.5	22.2	33.6	0.22
8	0	1.5	Staffordshire Bull Terrier Cross	0	0	Cross	F	Neutered	13	4	0.45	8.5	19	21.8	14.3	4.2	13.5	35	0.45
9	0	3	Rottweiler	0	0	Pure	M	Neutered	41	4	0.45	8.5	19	22.5	15.5	4.4	20.5	40.2	0.98
10	0	3	Rottweiler	0	0	Pure	F	Neutered	40	5	0.45	8.4	18.7	22	15.1	3.9	17.2	42.5	0.74
11	1	2	Mastiff cross	0	0	Cross	F	Neutered	25	4.5	0.45	8.1	18	24.2	16.4	4.1	23.2	38.2	0.54
12	1	2	Staffordshire Bull Terrier Cross	0	0	Pure	M	Neutered	12	6.5	0.45	6.1	13.6	18.6	16.6	3.1	12.2	36.2	0.35
13	1	5	Staffordshire Bull Terrier Cross	0	0	Pure	F	Neutered	13	5.5	0.45	6.2	13.9	20.1	20.5	3.2	17.4	47.2	0.52
14	0	4	Staffordshire Bull Terrier Cross	0	0	Pure	M	Neutered	16	5.5	0.43	6.7	15.5	20.2	15.5	4.1	14.5	37.3	0.59
15	0	2.3	Affenpinscher	1	1	Pure	M	Entire	6.4	6.5	0.31	2.9	9.4	15.4	9.2	2.7	9.5	26.2	0.35
16	0	5	Affenpinscher	0	1	Pure	M	Entire	4.73	5.5	0.2	1.9	9.7	13.6	8.1	2.3	11.2	25.2	0.34
17	0	11.5	Affenpinscher	1	1	Pure	M	Entire	7.1	7	0.25	2.9	11.4	13.4	10.4	2.3	11.4	27.4	0.31
18	1	8.5	Affenpinscher	1	1	Pure	M	Entire	7.7	8	0.34	3.1	9.2	14.1	10.4	2.3	11.1	29.2	0.57
19	1	3	Affenpinscher	1	1	Pure	M	Entire	5.25	6	0.2	1.9	9.7	13.4	8.2	2.4	11.1	24.1	0.57
20	0	1.15	Affenpinscher	1	1	Pure	M	Entire	4.8	5.5	0.21	2.1	10.1	14.2	8.2	2.2	9.2	26.2	0.44
21	0	1.5	Bolognese	0	1	Pure	F	Entire	3.35	5	0.43	4.2	9.8	12.4	7.4	2.2	11.4	22.4	0.33
22	0	0.5	Bolognese	0	1	Pure	F	Entire	2.55	4.5	0.44	3.6	8.2	11.4	6.4	2.7	11.1	17.8	0.65
23	0	3.25	Griffon Bruxellois	0	1	Pure	F	Entire	3.65	5.5	0.06	0.6	9.7	13.2	8.4	2.2	8.1	37.2	0.17
24	0	0.5	Affenpinscher	0	1	Pure	F	Entire	2.9	4.5	0.27	2.5	9.4	12.5	6.7	2.7	8.8	19.2	0.59
25	0	0.5	Affenpinscher	0	1	Pure	F	Entire	2.4	4.5	0.26	2.2	8.6	11.4	7.6	2.1	9.1	18.1	0.41
26	0	0.95	Affenpinscher	0	1	Pure	F	Entire	3.5	6	0.23	2.2	9.6	12.8	7.6	2.5	8.2	21.1	0.37
27	0	1.1	Affenpinscher	0	1	Pure	F	Entire	4.5	6	0.22	1.9	8.6	12.4	7.8	2.4	14.1	24.1	0.35
28	0	1.9	Affenpinscher	0	1	Pure	F	Entire	4.8	6.5	0.22	2.2	9.8	13.6	8.4	2.5	9.7	21.1	0.34
29	0	10	Griffon Bruxellois	1	1	Pure	M	Entire	5.8	5	0.12	1.2	9.7	15.2	9.7	2.9	10.2	25.2	0.26
30	0	4	Griffon Bruxellois	1	1	Pure	M	Entire	5.4	5.5	0.1	0.9	9.2	14.1	11.1	2.7	9.2	26.1	0.31
31	0	7	Griffon Bruxellois	1	1	Pure	F	Entire	7.2	6.5	0.18	1.6	9.1	14.5	9.4	2.6	9.2	26.2	0.43
32	0	7	Griffon Bruxellois	1	1	Pure	M	Entire	4.95	5	0.11	1.1	9.6	14.2	9.1	2.2	8.5	25.2	0.21
33	0	4	Griffon Bruxellois	0	1	Pure	F	Entire	3.8	6.5	0.12	1	8.2	13.2	8.2	2.4	6.5	26.2	0.51
34	0	12	Griffon Bruxellois	1	1	Pure	F	Neutered	5.75	5.5	0.23	2.1	9.2	14.2	10.1	2.9	11.2	26.2	0.47
35	0	8	Griffon Bruxellois	1	1	Pure	M	Entire	4.3	4.5	0.15	1.4	9.5	14.5	8.5	2.7	8.5	24.5	0.39
36	0	3	Griffon Bruxellois	1	1	Pure	M	Entire	4.8	4.5	0.19	1.8	9.4	14.5	9.6	2.7	11.5	23.1	0.4
37	0	4	Griffon Bruxellois	1	1	Pure	M	Entire	4.95	5	0.13	1.3	9.7	14.5	9.4	2.4	9.5	24.2	0.32
38	0	5	Griffon Bruxellois	1	1	Pure	M	Entire	4.3	5	0.17	1.4	8.4	14.2	9.1	2.5	9.1	23.2	0.46
39	1	6	Griffon Bruxellois	1	1	Pure	F	Entire	3.45	5.5	0.15	1.2	8.2	12.8	8.8	2.8	9.3	21.2	0.35
40	1	3	Griffon Bruxellois	0	1	Pure	F	Entire	3.7	6.5	0.11	1	9.2	13.2	9.7	2.6	8.1	23.6	0.4
41	0	6	Griffon Bruxellois	1	1	Pure	F	Entire	6.3	5.5	0.22	2.1	9.5	15.4	8.6	2.9	11.4	26.1	0.46
42	0	4	Griffon Bruxellois	1	1	Pure	F	Entire	6.5	5	0.16	1.6	9.7	15.5	9.7	2.7	10.1	24.2	0.29
43	0	3	Griffon Bruxellois	0	1	Pure	F	Entire	4.6	5.5	0.24	2	8.2	14.3	8.6	2.5	7.1	23.1	0.33
44	0	5	Griffon Bruxellois	1	1	Pure	F	Entire	4.45	6	0.17	1.5	8.8	15.1	9.2	3.4	8.5	22.1	0.38
45	0	2	Griffon Bruxellois	0	1	Pure	F	Entire	4.4	5	0.13	1.2	9.2	14.2	8.2	2.3	11.2	21.1	0.38
46	0	0.7	Griffon Bruxellois	0	1	Pure	F	Entire	3.6	5	0.14	1.1	7.6	13.4	8.6	2.3	8.5	21.1	0.49
47	0	0.6	Griffon Bruxellois	0	1	Pure	M	Entire	4	5	0.15	1.5	9.7	13.4	8.6	2.6	8.4	22.8	0.5
48	0	8	Affenpinscher	1	1	Pure	F	Entire	4.9	5.5	0.23	2.1	9.2	13.4	9.6	2.4	11.5	25.2	0.44
49	0	3	Affenpinscher	0	1	Pure	M	Entire	5.4	5.5	0.29	2.2	7.6	15.4	10.2	2.6	13.1	25.4	0.48
50	0	0.5	Affenpinscher	0	1	Pure	F	Entire	3.65	5	0.28	2.5	8.9	13.1	8.4	2.7	10.5	20.1	0.34
51	0	12.5	Affenpinscher	1	1	Pure	F	Entire	4.85	6.5	0.23	2.1	9.2	13.2	8.2	2.6	9.5	24.2	0.44
52	0	1	Affenpinscher	0	1	Pure	F	Entire	4.65	5.5	0.22	2	9.2	14.1	8.7	2.8	10.2	24.2	0.47
53	0	0.7	Affenpinscher	0	1	Pure	M	Entire	4.2	5	0.22	2	9.2	14.1	9.5	2.7	11.2	20.5	0.26
54	0	6	Affenpinscher	0	1	Pure	F	Entire	4.9	7	0.19	1.8	9.6	14.2	10.4	2.9	9.2	24.2	0.31
55	0	3	Affenpinscher	0	1	Pure	F	Entire	4.2	5.5	0.18	1.7	9.5	14.5	9.2	2.1	14.1	22.2	0.4
56	0	6	Affenpinscher	0	1	Pure	M	Entire	3.6	4.5	0.2	2.1	10.4	13.7	7.8	2.6	11.4	22.4	0.39
57	0	4	Affenpinscher	0	1	Pure	M	Entire	4	5	0.25	2.3	9.2	14.2	9.2	2.5	11.2	21.2	0.36
58	0	6.5	Cavalier King Charles Spaniel	0	0	Pure	F	Neutered	7.75	6	0.37	3.8	10.4	16.4	10.1	3.2	10.5	27.3	0.45
59	0	6	Cavalier King Charles Spaniel	0	0	Pure	F	Neutered	9.35	6	0.42	4.5	10.7	16.7	10.1	3.5	14.1	26.2	0.72
60	1	7	Cavalier King Charles Spaniel	0	0	Pure	F	Neutered	9.85	5.5	0.36	3.9	10.8	16.7	10.3	3.6	12.9	29.2	0.64
61	0	3	Bulldog	1	0	Pure	M	Entire	29.5	5	0.25	4.2	16.5	24	19.2	4.2	14.7	48.2	0.22
62	0	2.75	Bulldog	1	0	Pure	F	Entire	16.6	5	0.22	2.8	12.8	20.5	17.5	3.8	13.5	31.1	0.25
63	0	0.66	Bulldog	0	0	Pure	F	Entire	16.5	5	0.24	3.2	13.6	20.2	16.2	3.7	14.5	40.2	0.24
64	0	0.66	Bulldog	0	0	Pure	M	Entire	25	5	0.32	4.9	15.2	22.8	17.8	4.6	14.5	47.5	0.39
65	1	0.66	Bulldog	0	0	Pure	F	Entire	20.9	6	0.23	3.5	15.1	20.6	16.8	3.4	12.5	40.5	0.26
66	0	8	Cavalier King Charles Spaniel	0	0	Pure	F	Neutered	9.2	5	0.41	4.2	10.2	13.8	8.5	3.2	11.5	26.5	0.69
67	0	5	Cavalier King Charles Spaniel	0	0	Pure	F	Neutered	8.6	5	0.38	4.3	11.3	14.8	9.6	4.1	14.4	29.6	0.5
68	0	5.5	Cavalier King Charles Spaniel	1	1	Pure	M	Entire	11.55	6	0.33	3.8	11.4	16.1	10.5	3.1	16.4	33.2	0.5
69	0	5.5	Cavalier King Charles Spaniel	0	0	Pure	F	Neutered	10.8	6	0.35	3.6	10.3	14.5	10.6	3.6	13.2	33.6	0.56
70	0	4	Cavalier King Charles Spaniel	0	0	Pure	M	Entire	9.25	3	0.35	4.1	11.7	16.8	11.4	3.9	14.7	30.1	0.63
71	0	3	Shih Tzu	1	0	Pure	M	Neutered	8.35	6	0.27	2.8	10.5	14.5	10.3	3.8	14.2	30.2	0.55
72	1	1.5	Shih Tzu	0	0	Pure	M	Neutered	5.35	5	0.2	2.2	11.2	14.7	8.4	3.1	11.4	39.5	0.59
73	1	1.5	Shih Tzu	0	0	Pure	M	Neutered	7.75	5	0.25	2.7	10.7	18.4	11.9	3.2	13.2	29.3	0.51
74	0	6	Affenpinscher	1	1	Pure	F	Entire	4.4	5.5	0.17	1.6	9.2	14.1	10.1	2.6	12.4	23.6	0.21
75	0	6	Affenpinscher	1	1	Pure	F	Neutered	4.8	6.5	0.3	2.7	9.1	13.2	9.3	2.2	11.1	22.2	0.35
76	0	8.5	Affenpinscher	1	1	Pure	F	Neutered	2.25	5.5	0.31	2.9	9.4	12.8	8.4	2.7	12.2	23.2	0.32
77	0	2	Affenpinscher	0	1	Pure	F	Entire	3.4	5	0.23	2.2	9.5	13.4	9.2	2.7	10.2	20.2	0.54
78	0	8.5	Affenpinscher	1	1	Pure	M	Entire	6.25	5	0.3	3.2	10.5	15.4	11.1	3	14.5	26.2	0.43
79	0	6	Affenpinscher	1	1	Pure	F	Entire	4,4	5	0.29	2.4	8.2	13.3	9.2	2.6	9.9	25.4	0.39
80	0	3.5	Affenpinscher	0	1	Pure	F	Entire	3.05	4.5	0.26	2.4	9.4	12.8	8.1	2.1	8.2	18.7	0.75
81	1	4	Affenpinscher	0	1	Pure	F	Neutered	2.6	5	0.24	2.2	9.2	12.4	7.8	2.6	7.8	20.8	0.37
82	0	4.5	Affenpinscher	0	1	Pure	F	Entire	5.4	6.5	0.32	3	9.4	14.2	9.4	2.5	8.2	25.4	0.42
83	1	7	Cavalier King Charles Spaniel	0	0	Pure	M	Neutered	9.55	6	0.3	3.4	11.2	15.6	10.5	3.9	12.5	30.3	0.54
84	0	6	Cavalier King Charles Spaniel	0	0	Pure	M	Entire	6.2	5	0.27	2.8	10.2	15	10.5	3.4	12	25.2	0.68
85	0	4	Lhasa Apso	1	0	Pure	F	Entire	6.65	6.5	0.31	3.2	10.2	15.2	9.7	2.9	13.7	27.2	0.58
86	0	4	Lhasa Apso	1	0	Pure	F	Entire	7.65	7	0.33	3.4	10.2	16.2	10.4	3	13.2	28.2	0.69
87	1	6	Lhasa Apso	1	0	Pure	M	Neutered	9.1	7	0.29	3.5	12.1	15.8	10.7	3.9	14.1	28.5	0.72
88	1	1	French Bulldog	0	1	Pure	F	Entire	11.25	6	0.18	2.4	13	19.5	14.2	4	16	34.2	0.06
89	1	1.5	Pug	0	0	Pure	F	Entire	6.5	6	0.15	1.4	9.4	15.9	12.3	3.2	8.5	30.1	0.27
90	1	1	Pug	0	1	Pure	F	Entire	8.35	7	0.12	1.2	9.7	15.5	11.4	3.6	11.4	32.4	0.33
91	1	3.8	Pug	1	0	Pure	F	Entire	9.45	7	0.23	2.2	9.5	17.1	11.5	3.6	12.5	31.5	0.09
92	1	2	French Bulldog	0	0	Pure	F	Entire	10.75	6.5	0.17	2	11.5	18.7	15.1	3.7	11.5	38.2	0.27
93	1	5.5	Pug	0	0	Pure	F	Neutered	9	8	0.09	0.9	9.7	16.1	12.4	3.1	11.7	33.2	0.41
94	0	3.5	French Bulldog	0	0	Pure	F	Entire	9.15	3.5	0.16	1.9	12.2	17.8	13.2	3.9	12.5	34	0.16
95	1	3.3	French Bulldog	0	1	Pure	M	Entire	11.7	5.5	0.23	2.6	11.5	19.2	13.7	3.8	12.5	36.4	0.1
96	0	3	Tibetan Spaniel	0	0	Pure	M	Neutered	9	6	0.32	3.4	10.5	17.3	11.1	3.7	18.7	29.2	0.68
97	0	5	Pug cross	0	0	Cross	F	Neutered	7	6.5	0.3	2.8	9.3	14.7	10.4	3.2	13.4	27.2	0.79
98	0	5	Boxer	0	0	Pure	F	Neutered	38.1	5.5	0.28	4.8	17.1	21.5	17.5	4.1	23.4	43.5	0.18
99	0	3	Dogue de Bordeaux	0	0	Pure	M	Entire	63.5	5.5	0.36	6.7	18.7	27.4	22.4	5	26.4	55.1	0.31
100	0	8	Mastiff cross	0	0	Cross	M	Neutered	61	5.5	0.45	8.5	19.1	28.7	19.8	4.1	20.4	55.4	0.43
101	1	2	Bulldog	0	1	Pure	F	Entire	23.2	6.5	0.3	4	13.4	25.5	19.5	3.7	18.2	47	0.11
102	1	10	Pug	1	1	Pure	F	Neutered	7.3	7	0.09	0.8	9.4	16.4	11.6	3.3	9.7	31.8	0.18
103	0	0.7	Pug	0	0	Pure	F	Entire	6.4	5.5	0.12	1.1	9.4	16.4	12.2	3.1	11.4	29.2	0.28
104	1	2	Pug	0	1	Pure	F	Entire	7.5	6.5	0.13	1.3	10.4	16.1	12.8	3.2	11.1	31.8	0.2
105	1	3	Pug	0	1	Pure	F	Entire	7.65	5.5	0.12	1.2	10.4	16.1	11.1	3.2	13.1	29.5	0.26
106	0	3.5	Pug	1	1	Pure	F	Entire	8.3	6.5	0.13	1.3	10.1	18.4	11.1	3.2	11.5	33.4	0.18
107	1	3.5	Pug	1	1	Pure	F	Entire	9.6	7.5	0.1	1	10.1	16.8	11.1	3.4	12.1	35.8	0.18
108	0	4	Pekignese	1	1	Pure	F	Neutered	5.1	5.5	0.13	1.1	8.4	15.4	10.5	3	11.5	27.4	0.23
109	0	2	Pekignese	0	1	Pure	F	Entire	5.65	5	0.09	0.8	9.2	15.4	10.4	3.5	11.4	32.4	0.23
110	0	1	Pekignese	0	1	Pure	F	Entire	4.3	5	0.11	1	8.9	14.4	9.8	2.8	10.4	28	0.19
111	1	5	Japanese Chin	1	1	Pure	M	Entire	4.8	5	0.03	0.3	9.1	14.1	9.4	2.3	9.7	26.2	0.06
112	1	10	Japanese Chin	1	1	Pure	M	Entire	3.4	5	0.04	0.4	9.5	14.6	8.4	1.8	9.7	23.4	0.23
113	1	4	Japanese Chin	0	1	Pure	F	Entire	3.4	5	0.04	0.3	8.2	13.6	8.1	1.6	9.8	23.1	0.21
114	1	7	Japanese Chin	1	1	Pure	F	Neutered	3.1	5	0.04	0.3	8.2	13.4	8.2	1.7	8.7	27.2	0.19
115	1	7	Japanese Chin	1	1	Pure	F	Neutered	3.6	5	0.04	0.3	8.1	13.1	8.4	1.9	9.5	22.9	0.13
116	1	12	Japanese Chin	1	1	Pure	F	Entire	2.9	5	0.03	0.3	9.4	14.1	7.7	1.8	8.7	25.4	0.18
117	0	5	Cavalier King Charles Spaniel	0	0	Pure	F	Entire	8.6	5.5	0.38	3.9	10.2	14.5	9.8	2.6	10.1	25.2	0.59
118	0	4	Affenpinscher	0	0	Pure	M	Neutered	4.7	5.5	0.2	2	10.1	13.4	9.2	2.2	10.5	23.4	0.27
119	1	7	Pug	0	1	Pure	F	Neutered	6.75	5	0.11	1.2	10.9	16.4	11.4	3.5	11.4	28.4	0.19
120	0	4	Shih Tzu	0	1	Pure	M	Entire	6.8	4.5	0.22	2.5	11.4	16.4	10.4	3.7	12.5	29.2	0.41
121	1	2.5	Pug	1	1	Pure	M	Entire	11	6	0.12	1.2	10.2	19.2	15.5	3.5	16.5	34.5	0.23
122	1	1.3	Pug	0	1	Pure	F	Entire	7.2	5	0.08	0.8	10.2	16.5	10.5	3.7	10.5	30.8	0.15
123	1	5	Pug	1	1	Pure	F	Neutered	8.6	6.5	0.13	1.4	10.4	18.4	16.7	3.2	12.2	33	0.19
124	1	3.5	Pug	1	1	Pure	M	Entire	9.5	6	0.14	1.5	10.5	18.5	12.5	3.9	13.5	35.5	0.19
125	1	2.5	Pug	0	0	Pure	M	Entire	11.4	7	0.14	1.5	11.1	20.2	13.8	3.5	15.5	36.2	0.21
126	0	9	Shih Tzu	1	1	Pure	F	Neutered	6.8	5	0.21	2.2	10.5	16.1	10.2	3.6	11.1	25	0.4
127	0	10	Shih Tzu	0	1	Pure	M	Neutered	7.7	5.5	0.22	2.3	10.5	15.4	10.4	3.3	12.2	28.4	0.31
128	1	13.5	Shih Tzu	1	1	Pure	F	Neutered	4.5	5	0.19	1.8	9.7	15.2	9.7	3.5	10.4	25.2	0.41
129	0	4.5	Chihuahua	0	0	Pure	M	Neutered	2.9	5	0.45	3.8	8.5	13.8	7.8	3.2	10.5	20.2	0.74
130	0	8	Chihuahua	0	0	Pure	M	Neutered	3.5	5	0.41	4.2	10.2	13.8	7.5	3	10.2	19.2	0.95
131	0	1	Chihuahua	0	0	Pure	M	Neutered	2	5	0.33	2.5	7.5	12.5	6.7	3.2	9.5	18.1	0.8
132	0	8	Boston Terrier	0	0	Pure	F	Neutered	8.3	5	0.3	3.2	10.7	16.2	10.4	3.9	13.5	27.1	0.28
133	0	2	American Bulldog	0	0	Cross	F	Neutered	35.15	5	0.45	7.3	16.3	23.2	17.5	4.6	25.4	45.2	0.6
134	1	2	Pug	1	1	Pure	M	Entire	8.37	5.5	0.06	0.6	10.5	16.8	12.5	4.4	18.2	31.5	0.11
135	1	3	Pug	1	1	Pure	F	Entire	7.8	5.5	0.06	0.7	12.7	16.5	12.5	3.7	14.5	30	0.16
136	1	0.67	Pug	0	1	Pure	F	Entire	6.46	5.5	0.1	0.9	9.2	15.7	10.8	3.8	12.5	26.2	0.3
137	1	4	Pug	1	1	Pure	F	Entire	7.38	6	0.12	1.2	10.4	17.2	11.4	3.2	13.2	31.1	0.15
138	1	5	Pug	1	1	Pure	F	Neutered	6.92	5.5	0.05	0.5	9.3	16.4	11.1	4.2	18.9	31	0.06
139	1	1.5	Pug	0	1	Pure	F	Entire	7.31	5.5	0.07	0.7	10.5	17.1	13.2	3.6	12.5	30.2	0.22
140	1	1.5	Pug	0	1	Pure	F	Entire	8.36	6.5	0.05	0.6	11.7	16.5	11.8	3.6	11.5	30.8	0.28
141	1	0.4	Pug	0	0	Pure	F	Entire	3.84	5	0.06	0.5	8.6	15.5	8.1	3.2	8.5	24.5	0.34
142	0	3.5	Japanese Chin	0	1	Pure	M	Entire	4.13	5	0.1	0.8	8.2	14.2	7.8	2.2	9.2	24.2	0.21
143	1	2.5	Japanese Chin	0	1	Pure	F	Entire	4.33	5	0.13	1.1	8.7	14.2	9.2	3.2	8.2	25.4	0.24
144	1	0.9	Japanese Chin	0	1	Pure	M	Entire	3.01	5	0.09	0.8	9.2	13.8	5.8	2.8	9.1	20.2	0.26
145	0	1	Japanese Chin	0	1	Pure	F	Entire	2.09	3.5	0.05	0.4	7.4	13.4	7.4	2.7	8.5	19.1	0.23
146	1	2	Boston Terrier	1	0	Pure	F	Neutered	6.53	4.5	0.15	1.4	9.5	17.2	11.2	3.2	11.1	29.2	0.16
147	1	5	Pug	1	0	Pure	F	Entire	7.05	5.5	0.07	1.2	17.2	17.5	12.8	3.8	13.2	33.2	0.06
148	0	1.5	Boxer	0	0	Pure	F	Entire	24	3.5	0.31	4.7	15.2	20.5	14.7	3.2	21.8	36.2	0.22
149	1	2	Pug	0	0	Pure	M	Neutered	10.52	7.5	0.12	1.2	10.4	18.4	11.8	3.2	13.3	33.2	0.12
150	1	4.5	Pug	1	0	Pure	M	Entire	8.7	6	0.12	1.2	9.7	17.5	13.1	3.2	13.3	33.2	0.16
151	1	2.3	Pug	1	0	Pure	F	Entire	6.1	5.5	0.05	0.5	10	17.2	10.7	3.4	12.2	32.2	0.13
152	1	4.5	Pug	1	1	Pure	M	Entire	8.05	6	0.12	1.4	11.5	17.4	13.5	3.2	11.5	35.4	0.06
153	1	2.4	Pug	1	0	Pure	F	Entire	7.26	7	0.15	1.2	8.2	15	12.5	3.2	11.5	35.4	0.16
154	1	2.8	Pug	0	0	Pure	F	Entire	7.8	7.5	0.12	1.2	10.2	18.5	11.2	3.2	12.5	34.2	0.12
